# Supplementary material for: Neuromodulatory subcortical nucleus integrity is associated with white matter microstructure, tauopathy and APOE status
Source: Nat Commun. 2024 Jun 3;15:4706. doi: 10.1038/s41467-024-48490-z (PMC11148077; doi:10.1038/s41467-024-48490-z)
Supplement: Supplementary file 4 — Source Data [file 41467_2024_48490_MOESM4_ESM.zip]

Archive with 19 entries (18 files):
- Source Data/
- Source Data/Fig6_data.csv
- __MACOSX/Source Data/._Fig6_data.csv
- Source Data/.DS_Store
- __MACOSX/Source Data/._.DS_Store
- Source Data/Fig2_p_values.csv
- __MACOSX/Source Data/._Fig2_p_values.csv
- Source Data/Fig2_r_values.csv
- __MACOSX/Source Data/._Fig2_r_values.csv
- Source Data/SuppFig6_data.csv
- __MACOSX/Source Data/._SuppFig6_data.csv
- Source Data/SuppFig7_data.csv
- __MACOSX/Source Data/._SuppFig7_data.csv
- Source Data/Fig4_data.csv
- __MACOSX/Source Data/._Fig4_data.csv
- Source Data/Fig5_data.csv
- __MACOSX/Source Data/._Fig5_data.csv
- Source Data/Fig3_data.csv
- __MACOSX/Source Data/._Fig3_data.csv
