# Supplementary material for: Neuromodulatory subcortical nucleus integrity is associated with white matter microstructure, tauopathy and APOE status
Source: Nat Commun. 2024 Jun 3;15:4706. doi: 10.1038/s41467-024-48490-z (PMC11148077; doi:10.1038/s41467-024-48490-z)
Supplement: Supplementary file 4 — Source Data [file 41467_2024_48490_MOESM4_ESM.zip › Source Data/Fig6_data.csv]

	condition	behav	MPM	ROI	apoe	LV	orig_corr	upper_limit	lower_limit	behav_lv	cond_col
1	ODI	MT_LC	MTsat	LC	APOE4-	LV1	0.0926794782280922	-0.0470250602811575	0.257607907056808	0.0301006287336349	non-sig
2	ODI	MT_LC	MTsat	LC	APOE4-	LV2	0.0644076243042946	0.260135322809219	-0.075747799128294	0.0340535566210747	non-sig
3	ODI	MT_LC	MTsat	LC	APOE4-	LV3	0.359409272670746	0.190648548305035	0.589773386716843	0.0936245322227478	ODI
4	ODI	MT_LC	MTsat	LC	APOE4-	LV4	0.291540771722794	0.523216009140015	0.141868844628334	0.11010867357254	ODI
5	ODI	MT_DR	MTsat	DR	APOE4-	LV1	0.11329161375761	-0.0470083169639111	0.284233465790749	0.0294599533081055	non-sig
6	ODI	MT_DR	MTsat	DR	APOE4-	LV2	0.219948515295982	0.404952809214592	0.0965383313596249	0.0959857851266861	ODI
7	ODI	MT_DR	MTsat	DR	APOE4-	LV3	0.148052826523781	0.0930812247097492	0.473685681819916	0.04918272793293	ODI
8	ODI	MT_DR	MTsat	DR	APOE4-	LV4	0.389429420232773	0.611854881048203	0.257708862423897	0.155555486679077	ODI
9	ODI	MT_VTApauli	MTsat	VTA	APOE4-	LV1	-0.0329289026558399	-0.197639547288418	0.161997772753239	-0.00272917747497559	non-sig
10	ODI	MT_VTApauli	MTsat	VTA	APOE4-	LV2	-0.193987235426903	0.0107916388660669	-0.395152628421783	-0.0750057101249695	non-sig
11	ODI	MT_VTApauli	MTsat	VTA	APOE4-	LV3	0.222007349133492	0.00759103614836931	0.413817048072815	0.055615559220314	ODI
12	ODI	MT_VTApauli	MTsat	VTA	APOE4-	LV4	0.0412609092891216	0.292562857270241	-0.154915615916252	0.00595742464065552	non-sig
13	ODI	MT_Ch4	MTsat	NbM	APOE4-	LV1	0.0722973942756653	-0.107654146850109	0.257352963089943	0.024626761674881	non-sig
14	ODI	MT_Ch4	MTsat	NbM	APOE4-	LV2	0.0477921515703201	0.290447503328323	-0.135310240089893	0.0292711853981018	non-sig
15	ODI	MT_Ch4	MTsat	NbM	APOE4-	LV3	0.204150021076202	-0.00818987493403256	0.451512798666954	0.0520648285746574	non-sig
16	ODI	MT_Ch4	MTsat	NbM	APOE4-	LV4	0.252366185188293	0.505351364612579	0.0935168415307999	0.099791407585144	ODI
17	ODI	R1_LC	R1	LC	APOE4-	LV1	0.0943972617387772	-0.0557212829589844	0.258580192923546	0.0239497851580381	non-sig
18	ODI	R1_LC	R1	LC	APOE4-	LV2	0.132872819900513	0.344006285071373	0.00329573825001716	0.0583190023899078	ODI
19	ODI	R1_LC	R1	LC	APOE4-	LV3	0.272257447242737	0.101888209581375	0.548341184854507	0.0780603289604187	ODI
20	ODI	R1_LC	R1	LC	APOE4-	LV4	0.185350552201271	0.500905960798264	0.136818014085293	0.075474813580513	ODI
21	ODI	R1_DR	R1	DR	APOE4-	LV1	0.126966997981071	-0.0684876292943954	0.323844373226166	0.030464680865407	non-sig
22	ODI	R1_DR	R1	DR	APOE4-	LV2	0.225654557347298	0.423652395606041	0.0979622341692447	0.100321769714355	ODI
23	ODI	R1_DR	R1	DR	APOE4-	LV3	0.163091033697128	0.0301789566874504	0.505781352519989	0.0600906610488892	ODI
24	ODI	R1_DR	R1	DR	APOE4-	LV4	0.327316462993622	0.572282344102859	0.226833246648312	0.133620351552963	ODI
25	ODI	R1_VTApauli	R1	VTA	APOE4-	LV1	0.267713397741318	0.127878203988075	0.413744583725929	0.0675528794527054	ODI
26	ODI	R1_VTApauli	R1	VTA	APOE4-	LV2	0.266688078641891	0.464738473296165	0.13524154573679	0.112145982682705	ODI
27	ODI	R1_VTApauli	R1	VTA	APOE4-	LV3	-0.178611040115356	-0.386272937059402	0.197219341993332	-0.0438358634710312	non-sig
28	ODI	R1_VTApauli	R1	VTA	APOE4-	LV4	0.239819064736366	0.496832147240639	0.00440177542623132	0.0922190248966217	ODI
29	ODI	R1_Ch4	R1	NbM	APOE4-	LV1	0.232524275779724	0.0423351284116507	0.420069843530655	0.0597565695643425	ODI
30	ODI	R1_Ch4	R1	NbM	APOE4-	LV2	0.381336450576782	0.550147980451584	0.249534673988819	0.164281293749809	ODI
31	ODI	R1_Ch4	R1	NbM	APOE4-	LV3	-0.335501492023468	-0.499164626002312	0.0499133784323931	-0.0761805176734924	non-sig
32	ODI	R1_Ch4	R1	NbM	APOE4-	LV4	0.369292348623276	0.555810511112213	0.141207635402679	0.141586363315582	ODI
33	ODI	R2s_LC	R2*	LC	APOE4-	LV1	-0.0925045683979988	-0.253108948469162	0.0827645733952522	-0.0173727683722973	non-sig
34	ODI	R2s_LC	R2*	LC	APOE4-	LV2	-0.164567589759827	0.0233432836830616	-0.329542577266693	-0.0634241998195648	non-sig
35	ODI	R2s_LC	R2*	LC	APOE4-	LV3	0.266399651765823	-0.015366405248642	0.515529036521912	0.0541991591453552	non-sig
36	ODI	R2s_LC	R2*	LC	APOE4-	LV4	-0.0309380423277617	0.301229357719421	-0.202007941901684	-0.0124437510967255	non-sig
37	ODI	R2s_DR	R2*	DR	APOE4-	LV1	-0.0658358335494995	-0.23479288816452	0.117028459906578	-0.0100914537906647	non-sig
38	ODI	R2s_DR	R2*	DR	APOE4-	LV2	-0.023817865177989	0.178240433335304	-0.186504140496254	-0.00182841706555337	non-sig
39	ODI	R2s_DR	R2*	DR	APOE4-	LV3	0.427494764328003	0.278039947152138	0.627751082181931	0.104552298784256	ODI
40	ODI	R2s_DR	R2*	DR	APOE4-	LV4	0.193387135863304	0.492169618606567	0.0427303239703178	0.0799432843923569	ODI
41	ODI	R2s_VTApauli	R2*	VTA	APOE4-	LV1	0.211484268307686	0.0567730255424976	0.365444585680962	0.0541185773909092	ODI
42	ODI	R2s_VTApauli	R2*	VTA	APOE4-	LV2	0.269774913787842	0.466627135872841	0.112055752426386	0.113164931535721	ODI
43	ODI	R2s_VTApauli	R2*	VTA	APOE4-	LV3	-0.0577104426920414	-0.316893339157104	0.220560751855373	-0.0155975222587585	non-sig
44	ODI	R2s_VTApauli	R2*	VTA	APOE4-	LV4	0.346066236495972	0.547054767608643	0.137866280972958	0.136219948530197	ODI
45	ODI	R2s_Ch4	R2*	NbM	APOE4-	LV1	0.0811469480395317	-0.0858171544969082	0.24120369553566	0.0247216541320086	non-sig
46	ODI	R2s_Ch4	R2*	NbM	APOE4-	LV2	0.124299578368664	0.308743700385094	-0.0611652992665768	0.0613993592560291	non-sig
47	ODI	R2s_Ch4	R2*	NbM	APOE4-	LV3	-0.215650349855423	-0.440729066729546	0.0230906000360847	-0.0628876388072968	non-sig
48	ODI	R2s_Ch4	R2*	NbM	APOE4-	LV4	0.152120277285576	0.306177511811256	-0.107299108058214	0.0606009960174561	non-sig
49	ODI	PD_LC	PD	LC	APOE4-	LV1	0.0276657566428185	-0.16261150687933	0.21973978728056	0.00878679100424051	non-sig
50	ODI	PD_LC	PD	LC	APOE4-	LV2	-0.163135215640068	0.0199473761022091	-0.374587297439575	-0.0718188136816025	non-sig
51	ODI	PD_LC	PD	LC	APOE4-	LV3	-0.180492475628853	-0.454644560813904	-0.00775890192016959	-0.0584781244397163	ODI
52	ODI	PD_LC	PD	LC	APOE4-	LV4	-0.305731534957886	-0.175343304872513	-0.565579980611801	-0.128604859113693	ODI
53	ODI	PD_DR	PD	DR	APOE4-	LV1	0.0369710549712181	-0.145036168396473	0.196008414030075	0.0139932185411453	non-sig
54	ODI	PD_DR	PD	DR	APOE4-	LV2	-0.0556233488023281	0.0952224247157574	-0.237780049443245	-0.028467945754528	non-sig
55	ODI	PD_DR	PD	DR	APOE4-	LV3	-0.210510388016701	-0.464683935046196	-0.0286953272297978	-0.0719021707773209	ODI
56	ODI	PD_DR	PD	DR	APOE4-	LV4	-0.254543483257294	-0.0696045272052288	-0.447681397199631	-0.104387104511261	ODI
57	ODI	PD_VTApauli	PD	VTA	APOE4-	LV1	0.0423126444220543	-0.173127397894859	0.22765277326107	0.0104445070028305	non-sig
58	ODI	PD_VTApauli	PD	VTA	APOE4-	LV2	0.133754700422287	0.329206302762032	-0.0873857103288174	0.0539749972522259	non-sig
59	ODI	PD_VTApauli	PD	VTA	APOE4-	LV3	0.0908800810575485	-0.172428332269192	0.317920461297035	0.0200375989079475	non-sig
60	ODI	PD_VTApauli	PD	VTA	APOE4-	LV4	0.0942957103252411	0.296424880623817	-0.140504859387875	0.0311920084059238	non-sig
61	ODI	PD_Ch4	PD	NbM	APOE4-	LV1	0.0066331853158772	-0.165126375854015	0.187087640166283	0.00732578337192535	non-sig
62	ODI	PD_Ch4	PD	NbM	APOE4-	LV2	-0.181996002793312	0.0234129568561912	-0.387237295508385	-0.0726621076464653	non-sig
63	ODI	PD_Ch4	PD	NbM	APOE4-	LV3	0.408050805330276	0.101574815809727	0.563861906528473	0.095640629529953	ODI
64	ODI	PD_Ch4	PD	NbM	APOE4-	LV4	-0.253876626491547	0.012093199416995	-0.403619974851608	-0.10377998650074	non-sig
65	NDI	MT_LC	MTsat	LC	APOE4-	LV1	0.0145268617197871	-0.157786816358566	0.224287144839764	0.00878321100026369	non-sig
66	NDI	MT_LC	MTsat	LC	APOE4-	LV2	-0.0829173028469086	0.0903718546032906	-0.298861160874367	-0.0210586879402399	non-sig
67	NDI	MT_LC	MTsat	LC	APOE4-	LV3	0.384650081396103	0.159235373139381	0.575199127197266	0.161445409059525	NDI
68	NDI	MT_LC	MTsat	LC	APOE4-	LV4	-0.0776105374097824	0.123615507036448	-0.303453505039215	-0.0241386406123638	non-sig
69	NDI	MT_DR	MTsat	DR	APOE4-	LV1	0.15117809176445	-0.0549782421439886	0.351947143673897	0.121310770511627	non-sig
70	NDI	MT_DR	MTsat	DR	APOE4-	LV2	-0.19682489335537	0.0272677699103951	-0.384281352162361	-0.0463291220366955	non-sig
71	NDI	MT_DR	MTsat	DR	APOE4-	LV3	0.25096732378006	0.0794584825634956	0.557449817657471	0.120534174144268	NDI
72	NDI	MT_DR	MTsat	DR	APOE4-	LV4	-0.0126045690849423	0.224377915263176	-0.368237063288689	-0.00604075193405151	non-sig
73	NDI	MT_VTApauli	MTsat	VTA	APOE4-	LV1	-0.050066165626049	-0.219889432191849	0.119281534105539	-0.0417625419795513	non-sig
74	NDI	MT_VTApauli	MTsat	VTA	APOE4-	LV2	0.0793885514140129	0.251101776957512	-0.137108325958252	0.0141858030110598	non-sig
75	NDI	MT_VTApauli	MTsat	VTA	APOE4-	LV3	0.157905712723732	-0.0679211281239986	0.348290726542473	0.0630386024713516	non-sig
76	NDI	MT_VTApauli	MTsat	VTA	APOE4-	LV4	-0.136344030499458	0.069766953587532	-0.320698544383049	-0.0359473153948784	non-sig
77	NDI	MT_Ch4	MTsat	NbM	APOE4-	LV1	-0.024679247289896	-0.203074805438519	0.168016172945499	-0.0191558133810759	non-sig
78	NDI	MT_Ch4	MTsat	NbM	APOE4-	LV2	-0.0901535972952843	0.0818242840468884	-0.297750219702721	-0.0224870070815086	non-sig
79	NDI	MT_Ch4	MTsat	NbM	APOE4-	LV3	0.257228881120682	0.0807341933250427	0.459636986255646	0.101063266396523	NDI
80	NDI	MT_Ch4	MTsat	NbM	APOE4-	LV4	-0.269440859556198	0.0266686454415321	-0.398140892386436	-0.0763577446341515	non-sig
81	NDI	R1_LC	R1	LC	APOE4-	LV1	0.0372852794826031	-0.144051566720009	0.216023795306683	0.0334089025855064	non-sig
82	NDI	R1_LC	R1	LC	APOE4-	LV2	-0.00989904440939426	0.166589193046093	-0.21136599779129	-0.00280408398248255	non-sig
83	NDI	R1_LC	R1	LC	APOE4-	LV3	0.408648312091827	0.216858215630054	0.640327036380768	0.16468645632267	NDI
84	NDI	R1_LC	R1	LC	APOE4-	LV4	0.0427203476428986	0.182645611464977	-0.201217815279961	0.008267717435956	non-sig
85	NDI	R1_DR	R1	DR	APOE4-	LV1	0.0803094357252121	-0.0989071056246758	0.270593494176865	0.0668111592531204	non-sig
86	NDI	R1_DR	R1	DR	APOE4-	LV2	-0.123740442097187	0.0569957084953785	-0.31561216711998	-0.0295641496777534	non-sig
87	NDI	R1_DR	R1	DR	APOE4-	LV3	0.292313486337662	0.168189875781536	0.574292093515396	0.125031501054764	NDI
88	NDI	R1_DR	R1	DR	APOE4-	LV4	-0.00152136897668242	0.190822400152683	-0.286505430936813	-0.00422881823033094	non-sig
89	NDI	R1_VTApauli	R1	VTA	APOE4-	LV1	0.0951745510101318	-0.0774065032601357	0.277575224637985	0.0812813267111778	non-sig
90	NDI	R1_VTApauli	R1	VTA	APOE4-	LV2	-0.117939077317715	0.0788321495056152	-0.327251583337784	-0.0280381757766008	non-sig
91	NDI	R1_VTApauli	R1	VTA	APOE4-	LV3	0.0658184364438057	-0.134089805185795	0.38472181558609	0.0330761633813381	non-sig
92	NDI	R1_VTApauli	R1	VTA	APOE4-	LV4	0.0844344198703766	0.289984554052353	-0.16496179997921	0.0237109530717134	non-sig
93	NDI	R1_Ch4	R1	NbM	APOE4-	LV1	0.10387971997261	-0.0583079252392054	0.259771704673767	0.0843660160899162	non-sig
94	NDI	R1_Ch4	R1	NbM	APOE4-	LV2	-0.180136457085609	-0.014607154764235	-0.346885308623314	-0.0407637059688568	NDI
95	NDI	R1_Ch4	R1	NbM	APOE4-	LV3	0.0228999070823193	-0.164627350866795	0.281175062060356	0.0105838114395738	non-sig
96	NDI	R1_Ch4	R1	NbM	APOE4-	LV4	0.0577098987996578	0.253721117973328	-0.163625165820122	0.011033421382308	non-sig
97	NDI	R2s_LC	R2*	LC	APOE4-	LV1	-0.111127689480782	-0.294027298688889	0.0824929513037205	-0.0892709493637085	non-sig
98	NDI	R2s_LC	R2*	LC	APOE4-	LV2	0.249612852931023	0.417371958494186	0.0307132285088301	0.0553125068545341	NDI
99	NDI	R2s_LC	R2*	LC	APOE4-	LV3	0.222695782780647	-0.0110477511771023	0.453725591301918	0.0832025483250618	non-sig
100	NDI	R2s_LC	R2*	LC	APOE4-	LV4	-0.0723257213830948	0.169696882367134	-0.292652726173401	-0.0198620669543743	non-sig
101	NDI	R2s_DR	R2*	DR	APOE4-	LV1	-0.0232532471418381	-0.220573432743549	0.179075829684734	-0.0198110267519951	non-sig
102	NDI	R2s_DR	R2*	DR	APOE4-	LV2	0.0280894674360752	0.209691293537617	-0.159048743546009	0.00385572691448033	non-sig
103	NDI	R2s_DR	R2*	DR	APOE4-	LV3	0.350147694349289	0.191697023808956	0.551408857107162	0.143082201480865	NDI
104	NDI	R2s_DR	R2*	DR	APOE4-	LV4	-0.194705978035927	0.0602089781314135	-0.401178523898125	-0.0558667965233326	non-sig
105	NDI	R2s_VTApauli	R2*	VTA	APOE4-	LV1	0.161794170737267	-0.0273981876671314	0.336500927805901	0.130878239870071	non-sig
106	NDI	R2s_VTApauli	R2*	VTA	APOE4-	LV2	-0.147778227925301	0.0704236999154091	-0.341241091489792	-0.0318503752350807	non-sig
107	NDI	R2s_VTApauli	R2*	VTA	APOE4-	LV3	0.118969149887562	-0.116981770843267	0.399935364723206	0.0542725324630737	non-sig
108	NDI	R2s_VTApauli	R2*	VTA	APOE4-	LV4	0.227217972278595	0.42007839679718	-0.151218794286251	0.0593060031533241	non-sig
109	NDI	R2s_Ch4	R2*	NbM	APOE4-	LV1	0.0717155337333679	-0.0975090339779854	0.234604373574257	0.0537645071744919	non-sig
110	NDI	R2s_Ch4	R2*	NbM	APOE4-	LV2	-0.17061910033226	0.0260562151670456	-0.366537034511566	-0.034982044249773	non-sig
111	NDI	R2s_Ch4	R2*	NbM	APOE4-	LV3	0.117203302681446	-0.175462819635868	0.253845512866974	0.0358464941382408	non-sig
112	NDI	R2s_Ch4	R2*	NbM	APOE4-	LV4	0.216879054903984	0.398518413305283	-0.0533024277538061	0.0458579137921333	non-sig
113	NDI	PD_LC	PD	LC	APOE4-	LV1	-0.064409963786602	-0.250435397028923	0.103871949017048	-0.0508204288780689	non-sig
114	NDI	PD_LC	PD	LC	APOE4-	LV2	0.144247531890869	0.336555734276772	-0.0530988052487373	0.0304858349263668	non-sig
115	NDI	PD_LC	PD	LC	APOE4-	LV3	-0.344344288110733	-0.546935230493546	-0.111427500844002	-0.140186607837677	NDI
116	NDI	PD_LC	PD	LC	APOE4-	LV4	-0.0217625070363283	0.215274155139923	-0.217705905437469	0.00113639503251761	non-sig
117	NDI	PD_DR	PD	DR	APOE4-	LV1	0.0482610017061234	-0.106227185577154	0.193381026387215	0.0422099940478802	non-sig
118	NDI	PD_DR	PD	DR	APOE4-	LV2	0.0167317576706409	0.233960002660751	-0.158773817121983	0.00248891487717628	non-sig
119	NDI	PD_DR	PD	DR	APOE4-	LV3	-0.243978083133698	-0.433117792010307	-0.0270628500729799	-0.0908951014280319	NDI
120	NDI	PD_DR	PD	DR	APOE4-	LV4	-0.00581388548016548	0.212291859090328	-0.222031213343143	0.00431434484198689	non-sig
121	NDI	PD_VTApauli	PD	VTA	APOE4-	LV1	0.253683179616928	0.0825845412909985	0.428049951791763	0.202753722667694	NDI
122	NDI	PD_VTApauli	PD	VTA	APOE4-	LV2	-0.221284136176109	0.0932096168398857	-0.412426963448524	-0.0483657270669937	non-sig
123	NDI	PD_VTApauli	PD	VTA	APOE4-	LV3	-0.0370317883789539	-0.287140682339668	0.339905858039856	-0.00701503315940499	non-sig
124	NDI	PD_VTApauli	PD	VTA	APOE4-	LV4	0.110097616910934	0.359479188919067	-0.318820551037788	0.0237446166574955	non-sig
125	NDI	PD_Ch4	PD	NbM	APOE4-	LV1	0.0976075977087021	-0.0379412416368723	0.249951973557472	0.0829375013709068	non-sig
126	NDI	PD_Ch4	PD	NbM	APOE4-	LV2	-0.0228164438158274	0.198157832026482	-0.20660012960434	-0.00749210361391306	non-sig
127	NDI	PD_Ch4	PD	NbM	APOE4-	LV3	0.232918038964272	-0.032335389405489	0.410843029618263	0.096305251121521	non-sig
128	NDI	PD_Ch4	PD	NbM	APOE4-	LV4	-0.0434638112783432	0.14472372084856	-0.312192380428314	-0.0150054944679141	non-sig
129	FW	MT_LC	MTsat	LC	APOE4-	LV1	0.0635235086083412	-0.133329339325428	0.256996527314186	0.0223763380199671	non-sig
130	FW	MT_LC	MTsat	LC	APOE4-	LV2	0.119372814893723	0.320064559578896	-0.0884268619120121	0.0119421444833279	non-sig
131	FW	MT_LC	MTsat	LC	APOE4-	LV3	0.417919158935547	0.251681968569756	0.64970675110817	0.207004621624947	FW
132	FW	MT_LC	MTsat	LC	APOE4-	LV4	-0.0929624512791634	0.0559062119573355	-0.308533668518066	-0.0477702096104622	non-sig
133	FW	MT_DR	MTsat	DR	APOE4-	LV1	-0.0466555170714855	-0.208733603358269	0.13875275850296	-0.0127379707992077	non-sig
134	FW	MT_DR	MTsat	DR	APOE4-	LV2	0.141153648495674	0.346663951873779	-0.072958093136549	0.00793342478573322	non-sig
135	FW	MT_DR	MTsat	DR	APOE4-	LV3	0.571066737174988	0.433780267834663	0.736647307872772	0.27510741353035	FW
136	FW	MT_DR	MTsat	DR	APOE4-	LV4	0.00110916991252452	0.173895016312599	-0.263527765870094	-0.0137308444827795	non-sig
137	FW	MT_VTApauli	MTsat	VTA	APOE4-	LV1	-0.0714121311903	-0.309777215123177	0.171239823102951	-0.029132816940546	non-sig
138	FW	MT_VTApauli	MTsat	VTA	APOE4-	LV2	-0.0166498795151711	0.194200910627842	-0.203912116587162	-0.00638032611459494	non-sig
139	FW	MT_VTApauli	MTsat	VTA	APOE4-	LV3	0.123904101550579	-0.0681523755192757	0.371473491191864	0.0631019771099091	non-sig
140	FW	MT_VTApauli	MTsat	VTA	APOE4-	LV4	-0.291988760232925	-0.0695489421486855	-0.490321069955826	-0.115143738687038	FW
141	FW	MT_Ch4	MTsat	NbM	APOE4-	LV1	-0.0427845418453217	-0.21154909580946	0.132577940821648	-0.0144649809226394	non-sig
142	FW	MT_Ch4	MTsat	NbM	APOE4-	LV2	0.1401506960392	0.343976587057114	-0.0609529558569193	0.0161416623741388	non-sig
143	FW	MT_Ch4	MTsat	NbM	APOE4-	LV3	0.345829278230667	0.177647635340691	0.55360421538353	0.155568435788155	FW
144	FW	MT_Ch4	MTsat	NbM	APOE4-	LV4	0.076041117310524	0.243133023381233	-0.149785071611404	0.0140269473195076	non-sig
145	FW	R1_LC	R1	LC	APOE4-	LV1	-0.00592350959777832	-0.184188909828663	0.172987833619118	-0.00144414335954934	non-sig
146	FW	R1_LC	R1	LC	APOE4-	LV2	0.153908863663673	0.376507624983788	-0.0225992240011692	0.0204239673912525	non-sig
147	FW	R1_LC	R1	LC	APOE4-	LV3	0.500913858413696	0.405674010515213	0.73329821228981	0.230636477470398	FW
148	FW	R1_LC	R1	LC	APOE4-	LV4	-0.030147310346365	0.166020095348358	-0.233785592019558	-0.0209477934986353	non-sig
149	FW	R1_DR	R1	DR	APOE4-	LV1	-0.0559800639748573	-0.200322106480598	0.101736169308424	-0.0173084270209074	non-sig
150	FW	R1_DR	R1	DR	APOE4-	LV2	0.162565007805824	0.376592233777046	-0.0410140994936228	0.0164830014109612	non-sig
151	FW	R1_DR	R1	DR	APOE4-	LV3	0.533705770969391	0.444183394312859	0.715058743953705	0.244682013988495	FW
152	FW	R1_DR	R1	DR	APOE4-	LV4	0.0644037127494812	0.258634433150291	-0.201981604099274	0.0059006605297327	non-sig
153	FW	R1_VTApauli	R1	VTA	APOE4-	LV1	-0.030404532328248	-0.202882915735245	0.161388970911503	-0.011261947453022	non-sig
154	FW	R1_VTApauli	R1	VTA	APOE4-	LV2	0.370770871639252	0.527062982320786	0.153284899890423	0.0494649931788445	FW
155	FW	R1_VTApauli	R1	VTA	APOE4-	LV3	0.127241611480713	-0.0980840809643269	0.410454854369164	0.038930881768465	non-sig
156	FW	R1_VTApauli	R1	VTA	APOE4-	LV4	0.257761716842651	0.465153500437737	0.0784582197666168	0.094092108309269	FW
157	FW	R1_Ch4	R1	NbM	APOE4-	LV1	0.00290774297900498	-0.210198633372784	0.210912488400936	0.00470053590834141	non-sig
158	FW	R1_Ch4	R1	NbM	APOE4-	LV2	0.163688406348228	0.354330256581306	-0.0383367389440537	0.0169853921979666	non-sig
159	FW	R1_Ch4	R1	NbM	APOE4-	LV3	0.135573968291283	-0.111915327608585	0.363976508378983	0.0484696291387081	non-sig
160	FW	R1_Ch4	R1	NbM	APOE4-	LV4	0.38801509141922	0.557877123355865	0.210009455680847	0.142944246530533	FW
161	FW	R2s_LC	R2*	LC	APOE4-	LV1	-0.186686649918556	-0.383880481123924	0.00828180601820351	-0.0746956169605255	non-sig
162	FW	R2s_LC	R2*	LC	APOE4-	LV2	-0.0264806095510721	0.224480256438255	-0.205931976437569	0.00503162341192365	non-sig
163	FW	R2s_LC	R2*	LC	APOE4-	LV3	0.246135950088501	0.0174936084076762	0.506034851074219	0.11570592969656	FW
164	FW	R2s_LC	R2*	LC	APOE4-	LV4	-0.281112015247345	-0.028782781213522	-0.489106521010399	-0.117423690855503	FW
165	FW	R2s_DR	R2*	DR	APOE4-	LV1	-0.102965824306011	-0.293450370430946	0.0910973064601421	-0.0396557003259659	non-sig
166	FW	R2s_DR	R2*	DR	APOE4-	LV2	0.0670507624745369	0.278215602040291	-0.118603717535734	0.00963410921394825	non-sig
167	FW	R2s_DR	R2*	DR	APOE4-	LV3	0.505416333675385	0.386524200439453	0.696805030107498	0.238399252295494	FW
168	FW	R2s_DR	R2*	DR	APOE4-	LV4	-0.180676266551018	0.00119295317563228	-0.398937702178955	-0.0842510759830475	non-sig
169	FW	R2s_VTApauli	R2*	VTA	APOE4-	LV1	-0.00231464044190943	-0.171729564666748	0.185073539614677	3.37110031978227e-05	non-sig
170	FW	R2s_VTApauli	R2*	VTA	APOE4-	LV2	0.233855828642845	0.398572638630867	0.0428966861218214	0.0271712020039558	FW
171	FW	R2s_VTApauli	R2*	VTA	APOE4-	LV3	0.323510348796844	-0.00577312055975199	0.493065863847733	0.131387084722519	non-sig
172	FW	R2s_VTApauli	R2*	VTA	APOE4-	LV4	0.325142592191696	0.537498533725739	0.132412292063236	0.108451768755913	FW
173	FW	R2s_Ch4	R2*	NbM	APOE4-	LV1	-0.0116562293842435	-0.168325573205948	0.149348422884941	-0.00268390006385744	non-sig
174	FW	R2s_Ch4	R2*	NbM	APOE4-	LV2	-0.02298847399652	0.167931906878948	-0.250519946217537	-0.0135421380400658	non-sig
175	FW	R2s_Ch4	R2*	NbM	APOE4-	LV3	0.0586694329977036	-0.262209489941597	0.207926161587238	0.00868457835167646	non-sig
176	FW	R2s_Ch4	R2*	NbM	APOE4-	LV4	0.437407642602921	0.593233346939087	0.236426420509815	0.158299177885056	FW
177	FW	PD_LC	PD	LC	APOE4-	LV1	-0.16951496899128	-0.337618917226791	-0.00904283346608281	-0.0672626793384552	FW
178	FW	PD_LC	PD	LC	APOE4-	LV2	-0.102685257792473	0.131165578961372	-0.313074454665184	-0.005548897664994	non-sig
179	FW	PD_LC	PD	LC	APOE4-	LV3	-0.464949995279312	-0.646359860897064	-0.235644347965717	-0.220262214541435	FW
180	FW	PD_LC	PD	LC	APOE4-	LV4	-0.228104442358017	0.0620207153260708	-0.435202926397324	-0.0838655605912209	non-sig
181	FW	PD_DR	PD	DR	APOE4-	LV1	-0.137614265084267	-0.308124274015427	0.0258629871532321	-0.0531008020043373	non-sig
182	FW	PD_DR	PD	DR	APOE4-	LV2	0.0435483679175377	0.221583113074303	-0.13879456371069	0.0108369188383222	non-sig
183	FW	PD_DR	PD	DR	APOE4-	LV3	-0.344292819499969	-0.526322782039642	-0.1113734357059	-0.168270349502563	FW
184	FW	PD_DR	PD	DR	APOE4-	LV4	-0.124289855360985	0.167764782905579	-0.329050809144974	-0.0379539616405964	non-sig
185	FW	PD_VTApauli	PD	VTA	APOE4-	LV1	0.0231718737632036	-0.167695194482803	0.209095127880573	0.00701914448291063	non-sig
186	FW	PD_VTApauli	PD	VTA	APOE4-	LV2	-0.171092435717583	0.00434972171206027	-0.341624051332474	-0.0291754696518183	non-sig
187	FW	PD_VTApauli	PD	VTA	APOE4-	LV3	0.134874403476715	-0.134096264839172	0.367231786251068	0.0610175840556622	non-sig
188	FW	PD_VTApauli	PD	VTA	APOE4-	LV4	0.0355842746794224	0.259645596146584	-0.213562771677971	0.0052624843083322	non-sig
189	FW	PD_Ch4	PD	NbM	APOE4-	LV1	0.00454480154439807	-0.156995952129364	0.156507484614849	-0.00180098915006965	non-sig
190	FW	PD_Ch4	PD	NbM	APOE4-	LV2	-0.108130075037479	0.100034318864346	-0.31280480325222	-0.0116011276841164	non-sig
191	FW	PD_Ch4	PD	NbM	APOE4-	LV3	0.119455404579639	-0.0554044134914875	0.36079452931881	0.0618033334612846	non-sig
192	FW	PD_Ch4	PD	NbM	APOE4-	LV4	-0.366051882505417	-0.159828804433346	-0.545967638492584	-0.144501447677612	FW
193	ODI	MT_LC	MTsat	LC	APOE4+	LV1	0.311290830373764	0.181587345898151	0.519518285989761	0.0878435373306274	ODI
194	ODI	MT_LC	MTsat	LC	APOE4+	LV2	0.435607105493546	0.720552295446396	0.198130577802658	0.231261342763901	ODI
195	ODI	MT_LC	MTsat	LC	APOE4+	LV3	0.109543837606907	-0.176484026014805	0.410985365509987	0.0312288738787174	non-sig
196	ODI	MT_LC	MTsat	LC	APOE4+	LV4	-0.481203496456146	-0.263857066631317	-0.799440950155258	-0.218004688620567	ODI
197	ODI	MT_DR	MTsat	DR	APOE4+	LV1	0.37633690237999	0.213896051049232	0.5826076567173	0.108610808849335	ODI
198	ODI	MT_DR	MTsat	DR	APOE4+	LV2	0.378075748682022	0.650467365980148	0.158388644456863	0.197841212153435	ODI
199	ODI	MT_DR	MTsat	DR	APOE4+	LV3	-0.0721062645316124	-0.381479144096375	0.3411735445261	-0.01141207665205	non-sig
200	ODI	MT_DR	MTsat	DR	APOE4+	LV4	-0.419710248708725	-0.135121181607246	-0.766820907592773	-0.192900344729424	ODI
201	ODI	MT_VTApauli	MTsat	VTA	APOE4+	LV1	0.159527376294136	-0.0447852462530136	0.402379423379898	0.0438110940158367	non-sig
202	ODI	MT_VTApauli	MTsat	VTA	APOE4+	LV2	0.414619952440262	0.68991607427597	0.18728544563055	0.222467109560966	ODI
203	ODI	MT_VTApauli	MTsat	VTA	APOE4+	LV3	-0.24158139526844	-0.511840671300888	0.0754231885075569	-0.0438207797706127	non-sig
204	ODI	MT_VTApauli	MTsat	VTA	APOE4+	LV4	-0.23533022403717	0.106775633990765	-0.602645426988602	-0.0983205810189247	non-sig
205	ODI	MT_Ch4	MTsat	NbM	APOE4+	LV1	0.43692347407341	0.296160489320755	0.622883588075638	0.126947581768036	ODI
206	ODI	MT_Ch4	MTsat	NbM	APOE4+	LV2	0.606753468513489	0.787578821182251	0.408007070422173	0.33067324757576	ODI
207	ODI	MT_Ch4	MTsat	NbM	APOE4+	LV3	-0.205970332026482	-0.525881320238113	0.274566143751144	-0.0307762585580349	non-sig
208	ODI	MT_Ch4	MTsat	NbM	APOE4+	LV4	0.0526898168027401	0.444227576255798	-0.483490198850632	0.0336051359772682	non-sig
209	ODI	R1_LC	R1	LC	APOE4+	LV1	0.309908866882324	0.153595998883247	0.544950634241104	0.08934086561203	ODI
210	ODI	R1_LC	R1	LC	APOE4+	LV2	0.51172810792923	0.745469629764557	0.298192605376244	0.277893662452698	ODI
211	ODI	R1_LC	R1	LC	APOE4+	LV3	0.0740538313984871	-0.208310790359974	0.39405719935894	0.0220645740628242	non-sig
212	ODI	R1_LC	R1	LC	APOE4+	LV4	-0.306834310293198	-0.0269728023558855	-0.65339133143425	-0.136903077363968	ODI
213	ODI	R1_DR	R1	DR	APOE4+	LV1	0.426574975252151	0.27546651661396	0.63537535071373	0.124525375664234	ODI
214	ODI	R1_DR	R1	DR	APOE4+	LV2	0.461432605981827	0.704120963811874	0.313907578587532	0.253172963857651	ODI
215	ODI	R1_DR	R1	DR	APOE4+	LV3	-0.0366269573569298	-0.408593624830246	0.37956291437149	-0.0035345780197531	non-sig
216	ODI	R1_DR	R1	DR	APOE4+	LV4	-0.161201104521751	0.132183745503426	-0.630815178155899	-0.0732361450791359	non-sig
217	ODI	R1_VTApauli	R1	VTA	APOE4+	LV1	0.0698129385709763	-0.199944831430912	0.370100513100624	0.0182885974645615	non-sig
218	ODI	R1_VTApauli	R1	VTA	APOE4+	LV2	0.20113143324852	0.512891948223114	-0.131790462881327	0.104727767407894	non-sig
219	ODI	R1_VTApauli	R1	VTA	APOE4+	LV3	-0.27502852678299	-0.477611482143402	0.0102387242950499	-0.0584633275866508	non-sig
220	ODI	R1_VTApauli	R1	VTA	APOE4+	LV4	0.301872730255127	0.520842283964157	-0.0422696974128485	0.135068669915199	non-sig
221	ODI	R1_Ch4	R1	NbM	APOE4+	LV1	0.223823800683022	-0.0309071727097034	0.499725073575974	0.064520850777626	non-sig
222	ODI	R1_Ch4	R1	NbM	APOE4+	LV2	0.442094892263412	0.643790811300278	0.281711608171463	0.235819548368454	ODI
223	ODI	R1_Ch4	R1	NbM	APOE4+	LV3	-0.407426536083221	-0.618008196353912	-0.0642660446465015	-0.0769732445478439	ODI
224	ODI	R1_Ch4	R1	NbM	APOE4+	LV4	0.259930193424225	0.498844057321548	-0.062287513166666	0.125311255455017	non-sig
225	ODI	R2s_LC	R2*	LC	APOE4+	LV1	0.398418784141541	0.16955628991127	0.63496071100235	0.11016259342432	ODI
226	ODI	R2s_LC	R2*	LC	APOE4+	LV2	0.628013253211975	0.784106850624084	0.434218659996986	0.341621041297913	ODI
227	ODI	R2s_LC	R2*	LC	APOE4+	LV3	-0.255433559417725	-0.557262867689133	0.216024748980999	-0.0400910302996635	non-sig
228	ODI	R2s_LC	R2*	LC	APOE4+	LV4	0.0523886494338512	0.438033357262611	-0.417843207716942	0.0355794318020344	non-sig
229	ODI	R2s_DR	R2*	DR	APOE4+	LV1	0.359413415193558	0.219768844544888	0.579149603843689	0.0993981510400772	ODI
230	ODI	R2s_DR	R2*	DR	APOE4+	LV2	0.509546458721161	0.739640355110168	0.376612275838852	0.275668978691101	ODI
231	ODI	R2s_DR	R2*	DR	APOE4+	LV3	-0.140842989087105	-0.386071965098381	0.236463896930218	-0.0188407395035028	non-sig
232	ODI	R2s_DR	R2*	DR	APOE4+	LV4	-0.368732571601868	-0.045079817995429	-0.700870513916016	-0.162295877933502	ODI
233	ODI	R2s_VTApauli	R2*	VTA	APOE4+	LV1	0.187452077865601	-0.0125803332775831	0.429216220974922	0.0492246001958847	non-sig
234	ODI	R2s_VTApauli	R2*	VTA	APOE4+	LV2	0.315200299024582	0.62310066819191	0.0382738523185253	0.169931665062904	ODI
235	ODI	R2s_VTApauli	R2*	VTA	APOE4+	LV3	0.215074077248573	-0.133763059973717	0.502795457839966	0.0538633055984974	non-sig
236	ODI	R2s_VTApauli	R2*	VTA	APOE4+	LV4	-0.134033054113388	0.118095628917217	-0.388378202915192	-0.0578873082995415	non-sig
237	ODI	R2s_Ch4	R2*	NbM	APOE4+	LV1	-0.0415048748254776	-0.281919881701469	0.206720523536205	-0.00741579150781035	non-sig
238	ODI	R2s_Ch4	R2*	NbM	APOE4+	LV2	0.27706116437912	0.493256568908691	-0.0137557671405375	0.163104206323624	non-sig
239	ODI	R2s_Ch4	R2*	NbM	APOE4+	LV3	0.155797123908997	-0.178752936422825	0.379850134253502	0.0374648906290531	non-sig
240	ODI	R2s_Ch4	R2*	NbM	APOE4+	LV4	0.310933321714401	0.568824112415314	-0.0209822105243802	0.157852053642273	non-sig
241	ODI	PD_LC	PD	LC	APOE4+	LV1	-0.118600569665432	-0.426802083849907	0.149864338338375	-0.0327191092073917	non-sig
242	ODI	PD_LC	PD	LC	APOE4+	LV2	-0.013420551083982	0.298119515180588	-0.389902368187904	-0.00725676771253347	non-sig
243	ODI	PD_LC	PD	LC	APOE4+	LV3	-0.229168847203255	-0.513811528682709	0.0933865308761597	-0.0426066555082798	non-sig
244	ODI	PD_LC	PD	LC	APOE4+	LV4	0.259907931089401	0.5689557492733	0.0519240256398916	0.126453816890717	ODI
245	ODI	PD_DR	PD	DR	APOE4+	LV1	-0.414642989635468	-0.617600232362747	-0.270435199141502	-0.119146160781384	ODI
246	ODI	PD_DR	PD	DR	APOE4+	LV2	-0.358358979225159	-0.208817549049854	-0.614248543977737	-0.197508096694946	ODI
247	ODI	PD_DR	PD	DR	APOE4+	LV3	0.0415239296853542	-0.402351886034012	0.39702770113945	0.0136589063331485	non-sig
248	ODI	PD_DR	PD	DR	APOE4+	LV4	-0.0512355007231236	0.420613989233971	-0.24925958365202	-0.0182451643049717	non-sig
249	ODI	PD_VTApauli	PD	VTA	APOE4+	LV1	0.154907688498497	-0.0744626335799694	0.408437252044678	0.0431943796575069	non-sig
250	ODI	PD_VTApauli	PD	VTA	APOE4+	LV2	0.181536078453064	0.457581847906113	-0.114998627454042	0.0966220125555992	non-sig
251	ODI	PD_VTApauli	PD	VTA	APOE4+	LV3	0.24327252805233	-0.0412520375102758	0.487493872642517	0.0618193969130516	non-sig
252	ODI	PD_VTApauli	PD	VTA	APOE4+	LV4	-0.452889412641525	-0.161035269498825	-0.670490145683289	-0.19586980342865	ODI
253	ODI	PD_Ch4	PD	NbM	APOE4+	LV1	0.0522537715733051	-0.176548503339291	0.291160523891449	0.0108781633898616	non-sig
254	ODI	PD_Ch4	PD	NbM	APOE4+	LV2	-0.0201614238321781	0.265419110655785	-0.296038329601288	-0.0126460986211896	non-sig
255	ODI	PD_Ch4	PD	NbM	APOE4+	LV3	0.0596090741455555	-0.17470121383667	0.355935230851173	0.0112330811098218	non-sig
256	ODI	PD_Ch4	PD	NbM	APOE4+	LV4	0.0314009338617325	0.306259095668793	-0.31687206029892	0.00352501729503274	non-sig
257	NDI	MT_LC	MTsat	LC	APOE4+	LV1	0.222870424389839	0.0789222382009029	0.428932681679726	0.22005295753479	NDI
258	NDI	MT_LC	MTsat	LC	APOE4+	LV2	-0.303991466760635	-0.161218665540218	-0.552747666835785	-0.0923792719841003	NDI
259	NDI	MT_LC	MTsat	LC	APOE4+	LV3	-0.0813676565885544	-0.325774654746056	0.28905276954174	-0.0243783630430698	non-sig
260	NDI	MT_LC	MTsat	LC	APOE4+	LV4	-0.213262319564819	0.0618540309369564	-0.634191572666168	-0.0884710252285004	non-sig
261	NDI	MT_DR	MTsat	DR	APOE4+	LV1	0.180203676223755	-0.0342389829456806	0.451720148324966	0.178235769271851	non-sig
262	NDI	MT_DR	MTsat	DR	APOE4+	LV2	-0.311433255672455	-0.141310937702656	-0.600624799728394	-0.0940152481198311	NDI
263	NDI	MT_DR	MTsat	DR	APOE4+	LV3	-0.146363854408264	-0.416049763560295	0.1737060546875	-0.0511146299540997	non-sig
264	NDI	MT_DR	MTsat	DR	APOE4+	LV4	-0.381489276885986	-0.08025062084198	-0.709566593170166	-0.147102013230324	NDI
265	NDI	MT_VTApauli	MTsat	VTA	APOE4+	LV1	0.00987912807613611	-0.148826919496059	0.184214316308498	0.0078134760260582	non-sig
266	NDI	MT_VTApauli	MTsat	VTA	APOE4+	LV2	-0.194729670882225	9.17108700377867e-05	-0.544904142618179	-0.0609961673617363	non-sig
267	NDI	MT_VTApauli	MTsat	VTA	APOE4+	LV3	-0.28945979475975	-0.528596997261047	-0.0653916522860527	-0.128704071044922	NDI
268	NDI	MT_VTApauli	MTsat	VTA	APOE4+	LV4	-0.0688674598932266	0.146075136959553	-0.229816079139709	-0.0261347200721502	non-sig
269	NDI	MT_Ch4	MTsat	NbM	APOE4+	LV1	0.241787165403366	0.11631191521883	0.403856635093689	0.225724563002586	NDI
270	NDI	MT_Ch4	MTsat	NbM	APOE4+	LV2	-0.348868548870087	-0.226678147912025	-0.576127648353577	-0.105447381734848	NDI
271	NDI	MT_Ch4	MTsat	NbM	APOE4+	LV3	-0.232733145356178	-0.479661017656326	0.126323830336332	-0.0877805277705193	non-sig
272	NDI	MT_Ch4	MTsat	NbM	APOE4+	LV4	0.10587552934885	0.355063647031784	-0.255836814641953	0.0286340434104204	non-sig
273	NDI	R1_LC	R1	LC	APOE4+	LV1	0.270802766084671	0.101246282458305	0.49467208981514	0.272204160690308	NDI
274	NDI	R1_LC	R1	LC	APOE4+	LV2	-0.268733561038971	-0.0951905474066734	-0.548456341028214	-0.0811227262020111	NDI
275	NDI	R1_LC	R1	LC	APOE4+	LV3	0.186815813183784	-0.188518181443214	0.514624029397964	0.100486285984516	non-sig
276	NDI	R1_LC	R1	LC	APOE4+	LV4	-0.143117100000381	0.201221957802773	-0.593598514795303	-0.0677798241376877	non-sig
277	NDI	R1_DR	R1	DR	APOE4+	LV1	0.226571828126907	0.053953280672431	0.483946084976196	0.222527027130127	NDI
278	NDI	R1_DR	R1	DR	APOE4+	LV2	-0.251495480537415	-0.10356105864048	-0.555051386356354	-0.0747905299067497	NDI
279	NDI	R1_DR	R1	DR	APOE4+	LV3	0.028912240639329	-0.260838687419891	0.392597883939743	0.0354811660945415	non-sig
280	NDI	R1_DR	R1	DR	APOE4+	LV4	-0.275275856256485	0.0513212271034718	-0.646370947360992	-0.111523054540157	non-sig
281	NDI	R1_VTApauli	R1	VTA	APOE4+	LV1	0.12262824177742	-0.0846656933426857	0.34626992046833	0.116219162940979	non-sig
282	NDI	R1_VTApauli	R1	VTA	APOE4+	LV2	-0.0562118664383888	0.196085326373577	-0.346813172101974	-0.0156633332371712	non-sig
283	NDI	R1_VTApauli	R1	VTA	APOE4+	LV3	0.196387529373169	-0.115882128477097	0.516006469726562	0.102587528526783	non-sig
284	NDI	R1_VTApauli	R1	VTA	APOE4+	LV4	0.155019134283066	0.350442871451378	-0.181410536170006	0.0557146817445755	non-sig
285	NDI	R1_Ch4	R1	NbM	APOE4+	LV1	0.22855618596077	0.0513002090156078	0.42612487077713	0.216951668262482	NDI
286	NDI	R1_Ch4	R1	NbM	APOE4+	LV2	-0.360392421483994	-0.191772893071175	-0.582763642072678	-0.111540637910366	NDI
287	NDI	R1_Ch4	R1	NbM	APOE4+	LV3	-0.149026796221733	-0.412091732025146	0.198656037449837	-0.0518079288303852	non-sig
288	NDI	R1_Ch4	R1	NbM	APOE4+	LV4	0.139659330248833	0.418643236160278	-0.193931989371777	0.0417527891695499	non-sig
289	NDI	R2s_LC	R2*	LC	APOE4+	LV1	0.253809630870819	0.0530725792050362	0.477370277047157	0.236448884010315	NDI
290	NDI	R2s_LC	R2*	LC	APOE4+	LV2	-0.308328986167908	-0.146918706595898	-0.58824560046196	-0.0931160151958466	NDI
291	NDI	R2s_LC	R2*	LC	APOE4+	LV3	-0.197264075279236	-0.47003909945488	0.2647425532341	-0.0647739991545677	non-sig
292	NDI	R2s_LC	R2*	LC	APOE4+	LV4	0.198279321193695	0.395717859268188	-0.201566778123379	0.0649526715278625	non-sig
293	NDI	R2s_DR	R2*	DR	APOE4+	LV1	0.250864624977112	0.11667637899518	0.439515948295593	0.235404565930367	NDI
294	NDI	R2s_DR	R2*	DR	APOE4+	LV2	-0.385162949562073	-0.243104867637157	-0.667407333850861	-0.11583849042654	NDI
295	NDI	R2s_DR	R2*	DR	APOE4+	LV3	-0.318735867738724	-0.512097150087357	0.0873224213719368	-0.125711783766747	non-sig
296	NDI	R2s_DR	R2*	DR	APOE4+	LV4	0.0165928322821856	0.254313379526138	-0.425014331936836	-0.00567721482366323	non-sig
297	NDI	R2s_VTApauli	R2*	VTA	APOE4+	LV1	0.368940502405167	0.182812079787254	0.559115678071976	0.350541949272156	NDI
298	NDI	R2s_VTApauli	R2*	VTA	APOE4+	LV2	-0.34060400724411	-0.070772048085928	-0.558895319700241	-0.101223111152649	NDI
299	NDI	R2s_VTApauli	R2*	VTA	APOE4+	LV3	0.0439451038837433	-0.392392262816429	0.501392275094986	0.0369542762637138	non-sig
300	NDI	R2s_VTApauli	R2*	VTA	APOE4+	LV4	0.41383820772171	0.55181348323822	-0.238515593111515	0.12996968626976	non-sig
301	NDI	R2s_Ch4	R2*	NbM	APOE4+	LV1	0.0791698917746544	-0.149593219161034	0.311954006552696	0.0751818865537643	non-sig
302	NDI	R2s_Ch4	R2*	NbM	APOE4+	LV2	-0.136378675699234	0.0978957004845142	-0.409150704741478	-0.0429220348596573	non-sig
303	NDI	R2s_Ch4	R2*	NbM	APOE4+	LV3	0.162553906440735	-0.120130069553852	0.397847175598145	0.0739260166883469	non-sig
304	NDI	R2s_Ch4	R2*	NbM	APOE4+	LV4	0.217982888221741	0.458462595939636	-0.0399660151451826	0.072046235203743	non-sig
305	NDI	PD_LC	PD	LC	APOE4+	LV1	-0.0214640237390995	-0.283424630761147	0.190026178956032	-0.029284005984664	non-sig
306	NDI	PD_LC	PD	LC	APOE4+	LV2	-0.0868523195385933	0.20442871004343	-0.330228269100189	-0.0296827908605337	non-sig
307	NDI	PD_LC	PD	LC	APOE4+	LV3	-0.194912806153297	-0.426500380039215	0.0458494424819946	-0.0814225077629089	non-sig
308	NDI	PD_LC	PD	LC	APOE4+	LV4	0.165935978293419	0.495796218514442	0.0370429772883654	0.0684383362531662	NDI
309	NDI	PD_DR	PD	DR	APOE4+	LV1	-0.0979374870657921	-0.372112289071083	0.113743808120489	-0.0919644981622696	non-sig
310	NDI	PD_DR	PD	DR	APOE4+	LV2	-0.000323749787639827	0.323863878846169	-0.154566325247288	-0.0063392911106348	non-sig
311	NDI	PD_DR	PD	DR	APOE4+	LV3	0.0277398824691772	-0.33681158721447	0.228428550064564	-0.00191471411380917	non-sig
312	NDI	PD_DR	PD	DR	APOE4+	LV4	0.181299895048141	0.522788435220718	-0.034147622063756	0.0754087492823601	non-sig
313	NDI	PD_VTApauli	PD	VTA	APOE4+	LV1	0.194094389677048	-0.00752378441393375	0.41546294093132	0.189484089612961	non-sig
314	NDI	PD_VTApauli	PD	VTA	APOE4+	LV2	-0.296049386262894	-0.0202286634594202	-0.560372173786163	-0.0889772176742554	NDI
315	NDI	PD_VTApauli	PD	VTA	APOE4+	LV3	-0.27728196978569	-0.54404616355896	0.114406559616327	-0.112798236310482	non-sig
316	NDI	PD_VTApauli	PD	VTA	APOE4+	LV4	-0.0893604382872581	0.19375266879797	-0.443149924278259	-0.0419114679098129	non-sig
317	NDI	PD_Ch4	PD	NbM	APOE4+	LV1	0.0993744134902954	-0.0718731097877026	0.288167148828506	0.09723961353302	non-sig
318	NDI	PD_Ch4	PD	NbM	APOE4+	LV2	0.0118518387898803	0.247220031917095	-0.221401952207088	0.00574869150295854	non-sig
319	NDI	PD_Ch4	PD	NbM	APOE4+	LV3	0.181481048464775	-0.0988002195954323	0.471237450838089	0.0902688801288605	non-sig
320	NDI	PD_Ch4	PD	NbM	APOE4+	LV4	-0.0465009063482285	0.141040980815887	-0.352994665503502	-0.0224305521696806	non-sig
321	FW	MT_LC	MTsat	LC	APOE4+	LV1	0.146836623549461	0.0142936343327165	0.420107543468475	0.0731981471180916	FW
322	FW	MT_LC	MTsat	LC	APOE4+	LV2	-0.177449926733971	-0.0360950380563736	-0.493214145302773	-0.0399880707263947	FW
323	FW	MT_LC	MTsat	LC	APOE4+	LV3	-0.126115992665291	-0.447367802262306	0.197508171200752	-0.0526698715984821	non-sig
324	FW	MT_LC	MTsat	LC	APOE4+	LV4	-0.305315136909485	-0.141118109226227	-0.658441722393036	-0.175170660018921	FW
325	FW	MT_DR	MTsat	DR	APOE4+	LV1	0.267128616571426	0.110301561653614	0.501636847853661	0.133967697620392	FW
326	FW	MT_DR	MTsat	DR	APOE4+	LV2	-0.269096851348877	-0.0768460221588612	-0.607032954692841	-0.0528295785188675	FW
327	FW	MT_DR	MTsat	DR	APOE4+	LV3	-0.209147438406944	-0.478075057268143	0.105013370513916	-0.0833854675292969	non-sig
328	FW	MT_DR	MTsat	DR	APOE4+	LV4	-0.242397740483284	0.056866392493248	-0.644430547952652	-0.138016447424889	non-sig
329	FW	MT_VTApauli	MTsat	VTA	APOE4+	LV1	0.0301876701414585	-0.0856260024011135	0.274081200361252	0.0168230310082436	non-sig
330	FW	MT_VTApauli	MTsat	VTA	APOE4+	LV2	-0.147476509213448	-0.0329873971641064	-0.41423986852169	-0.0291695576161146	FW
331	FW	MT_VTApauli	MTsat	VTA	APOE4+	LV3	-0.36057510972023	-0.650679111480713	-0.0958275087177753	-0.149886757135391	FW
332	FW	MT_VTApauli	MTsat	VTA	APOE4+	LV4	0.111138895153999	0.404648423194885	-0.134409584105015	0.0388254746794701	non-sig
333	FW	MT_Ch4	MTsat	NbM	APOE4+	LV1	0.170927822589874	-0.0206672577187419	0.488485798239708	0.0846318900585175	non-sig
334	FW	MT_Ch4	MTsat	NbM	APOE4+	LV2	-0.0841636955738068	0.0749860294163227	-0.414529770612717	-0.021910646930337	non-sig
335	FW	MT_Ch4	MTsat	NbM	APOE4+	LV3	-0.175318703055382	-0.525959581136703	0.130785278975964	-0.0835272520780563	non-sig
336	FW	MT_Ch4	MTsat	NbM	APOE4+	LV4	0.326599985361099	0.581434577703476	-0.0623920485377312	0.135013893246651	non-sig
337	FW	R1_LC	R1	LC	APOE4+	LV1	0.228089839220047	0.118237171322107	0.466088607907295	0.113262616097927	FW
338	FW	R1_LC	R1	LC	APOE4+	LV2	-0.157179892063141	-0.0256504258140922	-0.489597886800766	-0.0378943793475628	FW
339	FW	R1_LC	R1	LC	APOE4+	LV3	0.0487972795963287	-0.239127658307552	0.403706938028336	0.0276871509850025	non-sig
340	FW	R1_LC	R1	LC	APOE4+	LV4	-0.12533150613308	0.0212211813777685	-0.503080815076828	-0.0870178490877151	non-sig
341	FW	R1_DR	R1	DR	APOE4+	LV1	0.33494770526886	0.225792266428471	0.585100919008255	0.16706420481205	FW
342	FW	R1_DR	R1	DR	APOE4+	LV2	-0.255503624677658	-0.0682189241051674	-0.595083564519882	-0.0533219762146473	FW
343	FW	R1_DR	R1	DR	APOE4+	LV3	0.0360259898006916	-0.251880973577499	0.416134297847748	0.0306696649640799	non-sig
344	FW	R1_DR	R1	DR	APOE4+	LV4	-0.0415688939392567	0.227788552641869	-0.528100848197937	-0.037101287394762	non-sig
345	FW	R1_VTApauli	R1	VTA	APOE4+	LV1	0.219883143901825	0.0127695091068745	0.487267926335335	0.114270158112049	FW
346	FW	R1_VTApauli	R1	VTA	APOE4+	LV2	-0.089008055627346	0.160963043570518	-0.373288214206696	-0.0269449818879366	non-sig
347	FW	R1_VTApauli	R1	VTA	APOE4+	LV3	0.505094587802887	0.162264995276928	0.713782370090485	0.216819956898689	FW
348	FW	R1_VTApauli	R1	VTA	APOE4+	LV4	0.269214123487473	0.489503592252731	-0.143594995141029	0.126954212784767	non-sig
349	FW	R1_Ch4	R1	NbM	APOE4+	LV1	0.244680047035217	0.0697144530713558	0.465521052479744	0.125347092747688	FW
350	FW	R1_Ch4	R1	NbM	APOE4+	LV2	-0.15394589304924	0.0595880765467882	-0.415749728679657	-0.0309565737843513	non-sig
351	FW	R1_Ch4	R1	NbM	APOE4+	LV3	-0.0264850612729788	-0.353222951292992	0.229907467961311	-0.0134185319766402	non-sig
352	FW	R1_Ch4	R1	NbM	APOE4+	LV4	0.557742655277252	0.67786717414856	0.236819729208946	0.255133360624313	FW
353	FW	R2s_LC	R2*	LC	APOE4+	LV1	0.0470074117183685	-0.200913183391094	0.376449421048164	0.0278483722358942	non-sig
354	FW	R2s_LC	R2*	LC	APOE4+	LV2	-0.070456899702549	0.111620001494884	-0.427607446908951	-0.0219387765973806	non-sig
355	FW	R2s_LC	R2*	LC	APOE4+	LV3	0.0185123942792416	-0.321833714842796	0.355671092867851	0.00850881915539503	non-sig
356	FW	R2s_LC	R2*	LC	APOE4+	LV4	0.215318635106087	0.498012915253639	-0.171469569206238	0.0930598303675652	non-sig
357	FW	R2s_DR	R2*	DR	APOE4+	LV1	-0.0411008968949318	-0.23627658188343	0.28045342862606	-0.0161422993987799	non-sig
358	FW	R2s_DR	R2*	DR	APOE4+	LV2	-0.189360171556473	-0.0198835078626871	-0.528767734766006	-0.0382659994065762	FW
359	FW	R2s_DR	R2*	DR	APOE4+	LV3	-0.0469174534082413	-0.366446763277054	0.254265487194061	-0.0184843484312296	non-sig
360	FW	R2s_DR	R2*	DR	APOE4+	LV4	-0.181413069367409	0.0854838415980339	-0.462615862488747	-0.101756952702999	non-sig
361	FW	R2s_VTApauli	R2*	VTA	APOE4+	LV1	-0.275159358978271	-0.491353526711464	0.0738408826291561	-0.127126276493073	non-sig
362	FW	R2s_VTApauli	R2*	VTA	APOE4+	LV2	-0.101281069219112	0.164715737104416	-0.529638975858688	-0.0219646785408258	non-sig
363	FW	R2s_VTApauli	R2*	VTA	APOE4+	LV3	0.403121739625931	0.00294696376658976	0.632933229207993	0.16713684797287	FW
364	FW	R2s_VTApauli	R2*	VTA	APOE4+	LV4	-0.137661710381508	0.227882549166679	-0.409996345639229	-0.0878221392631531	non-sig
365	FW	R2s_Ch4	R2*	NbM	APOE4+	LV1	0.0271116886287928	-0.232475444674492	0.325809806585312	0.0145852379500866	non-sig
366	FW	R2s_Ch4	R2*	NbM	APOE4+	LV2	-0.00654413364827633	0.255965948104858	-0.299801722168922	-0.00788569822907448	non-sig
367	FW	R2s_Ch4	R2*	NbM	APOE4+	LV3	0.339982688426971	-0.0720994621515274	0.548673242330551	0.124011717736721	non-sig
368	FW	R2s_Ch4	R2*	NbM	APOE4+	LV4	0.50546807050705	0.6650730073452	0.236552968621254	0.228409975767136	FW
369	FW	PD_LC	PD	LC	APOE4+	LV1	-0.0427579618990421	-0.352748960256577	0.187585428357124	-0.0208344310522079	non-sig
370	FW	PD_LC	PD	LC	APOE4+	LV2	0.142158538103104	0.366163209080696	-0.0472704991698265	0.0223359856754541	non-sig
371	FW	PD_LC	PD	LC	APOE4+	LV3	-0.101282715797424	-0.383334055542946	0.12540128827095	-0.0432195253670216	non-sig
372	FW	PD_LC	PD	LC	APOE4+	LV4	0.482524484395981	0.716520071029663	0.293016761541367	0.251496821641922	FW
373	FW	PD_DR	PD	DR	APOE4+	LV1	-0.176703080534935	-0.426847338676453	-0.0570319257676601	-0.0901985168457031	FW
374	FW	PD_DR	PD	DR	APOE4+	LV2	0.190773442387581	0.490598767995834	-0.0103406766429544	0.0363678596913815	non-sig
375	FW	PD_DR	PD	DR	APOE4+	LV3	-0.137822672724724	-0.423496216535568	0.139413967728615	-0.0697858929634094	non-sig
376	FW	PD_DR	PD	DR	APOE4+	LV4	0.0644046738743782	0.475713074207306	-0.162234865128994	0.0538061372935772	non-sig
377	FW	PD_VTApauli	PD	VTA	APOE4+	LV1	-0.085174173116684	-0.276747509837151	0.0969555452466011	-0.0388347059488297	non-sig
378	FW	PD_VTApauli	PD	VTA	APOE4+	LV2	-0.200514405965805	-0.00257744267582893	-0.4616459608078	-0.0340906381607056	FW
379	FW	PD_VTApauli	PD	VTA	APOE4+	LV3	-0.378922045230865	-0.604660212993622	-0.112267151474953	-0.148140966892242	FW
380	FW	PD_VTApauli	PD	VTA	APOE4+	LV4	-0.249451652169228	0.0243971161544323	-0.476902008056641	-0.127175271511078	non-sig
381	FW	PD_Ch4	PD	NbM	APOE4+	LV1	0.141292557120323	-0.0631545074284077	0.371424168348312	0.0705665946006775	non-sig
382	FW	PD_Ch4	PD	NbM	APOE4+	LV2	-0.124721229076385	0.15033795684576	-0.34603126347065	-0.0244745463132858	non-sig
383	FW	PD_Ch4	PD	NbM	APOE4+	LV3	0.415855526924133	0.111919663846493	0.651294082403183	0.182497650384903	FW
384	FW	PD_Ch4	PD	NbM	APOE4+	LV4	-0.152187362313271	0.123683728277683	-0.471947908401489	-0.0747003629803658	non-sig
