# Supplementary material for: Neuromodulatory subcortical nucleus integrity is associated with white matter microstructure, tauopathy and APOE status
Source: Nat Commun. 2024 Jun 3;15:4706. doi: 10.1038/s41467-024-48490-z (PMC11148077; doi:10.1038/s41467-024-48490-z)
Supplement: Supplementary file 4 — Source Data [file 41467_2024_48490_MOESM4_ESM.zip › Source Data/Fig2_p_values.csv]

	Age	Education	Sex	CSF pTau	CSF Amyloid
R1_LC	0.022173299092356	0.740048988436025	0.876820838109079	0.132302354470145	0.0310014692456151
MT_LC	0.113858952342169	0.092857675994498	0.47394585567501	0.28286971848422	0.227001771163217
R2s_LC	0.116920930452009	0.575335084515725	0.470965291973429	0.896012521861241	0.988079565706379
PD_LC	0.699815727488555	0.829203913243154	0.291918283235903	0.137052611860924	0.403241589820967
R1_DR	0.00239355722962265	0.00165929871404476	0.933756053488487	0.0241503095558221	0.240544216595658
MT_DR	0.0337929192726061	0.515104014834283	0.60309523688286	0.0638654423412923	0.331759065602173
R2s_DR	0.364000980944791	0.639348094890433	0.909654369532016	0.610983058271676	0.403149183800535
PD_DR	0.85601638463625	0.311916390450673	0.62721149317555	0.852867967013094	0.999905296818155
R1_VTA	0.00665256571507144	0.045096726451314	0.0192455047931461	0.145063044987147	0.490861984127678
MT_VTA	0.00339928655062467	0.703409659580571	0.282989739323632	0.23421760366146	0.110330208212113
R2s_VTA	0.949494614974357	0.740561151001018	0.458636184883953	0.206420525909415	0.693954582600737
PD_VTA	0.177982441673063	0.592209109203731	0.47787714659384	0.387173664097454	0.923837206732686
R1_Ch4	1.74590520996174e-05	0.305372361140562	0.177362584741264	0.485891123577478	0.353810061256209
MT_Ch4	4.27234464104008e-06	0.48731553215274	0.290518882992247	0.873688872976363	0.927509067711341
R2s_Ch4	0.808326889574521	0.448778471950384	0.672803566757752	0.295854318636978	0.957956086400204
PD_Ch4	0.432227052213824	0.973362438204995	0.736977323084321	0.289317559069352	0.376855411311948
