# Supplementary material for: Neuromodulatory subcortical nucleus integrity is associated with white matter microstructure, tauopathy and APOE status
Source: Nat Commun. 2024 Jun 3;15:4706. doi: 10.1038/s41467-024-48490-z (PMC11148077; doi:10.1038/s41467-024-48490-z)
Supplement: Supplementary file 4 — Source Data [file 41467_2024_48490_MOESM4_ESM.zip › Source Data/Fig2_r_values.csv]

	Age	Education	Sex	CSF pTau	CSF Amyloid
R1_LC	-0.13501484442153	-0.0195840876575271	0.00914903841450985	0.107826182930599	-0.155433252491655
MT_LC	-0.0933247531180469	0.0991936234441665	0.0422668380619669	0.0769352187812796	-0.0870547359337163
R2s_LC	-0.0925424257295385	0.0330669533363912	-0.0425522673491796	0.00936352557244727	0.001076591935744
PD_LC	0.0227585408748684	-0.0127332093006994	-0.062208657886208	-0.106520333971831	0.0602294885273372
R1_DR	-0.179230898803835	-0.185652538933155	-0.00490623156528276	0.161531715820585	-0.0845694034267284
MT_DR	-0.125284316781967	-0.0384205505338018	-0.030690746541527	0.132759751883443	-0.0699379426730032
R2s_DR	-0.0535817338574215	-0.0276601183406277	-0.00669792640139906	0.0364418216114331	-0.0602413238572433
PD_DR	-0.0107100844762188	0.0596874455664346	-0.0286662110175835	-0.0132866181469907	-8.55278310855862e-06
R1_VTA	-0.160181530380083	-0.118273059019243	-0.138164172780669	0.104395192232017	-0.049643613953161
MT_VTA	-0.172893421709072	0.0224724200017992	-0.0633717370845676	-0.0852219262719524	-0.115055977290309
R2s_VTA	0.00373878081243418	0.0195440595237763	-0.0437437086837695	0.0905165698694404	-0.0283544462994749
PD_VTA	-0.0795073784861422	-0.0316164439280017	0.041891867930878	0.0619521060794112	-0.00688885264132094
R1_Ch4	-0.253523618080607	-0.0605003208336723	-0.0796211273750294	0.0499238624430724	-0.0668140469708518
MT_Ch4	-0.271381471431707	0.0409984401328787	-0.0623893511652904	-0.0113891453069694	-0.00655579503997725
R2s_Ch4	0.0143187802075215	0.0447092906862375	-0.0249268064728771	0.0748912869537848	0.00379880633835949
PD_Ch4	-0.0463580784799832	0.0019709570390942	0.019824343887543	-0.0759125277555126	-0.0636781333108171
