# Supplementary material for: Neuromodulatory subcortical nucleus integrity is associated with white matter microstructure, tauopathy and APOE status
Source: Nat Commun. 2024 Jun 3;15:4706. doi: 10.1038/s41467-024-48490-z (PMC11148077; doi:10.1038/s41467-024-48490-z)
Supplement: Supplementary file 4 — Source Data [file 41467_2024_48490_MOESM4_ESM.zip › Source Data/SuppFig6_data.csv]

	LV	NODDI	log_ptau	brain_score_value	APOE_e4
1	LV1	NDI	4.08580823119981	2.20363426208496	0
2	LV2	ODI	4.08580823119981	3.08613991737366	0
3	LV4	FW	4.08580823119981	-0.730426549911499	0
4	LV5	ODI	4.08580823119981	2.64261102676392	0
5	LV1	NDI	3.92375392830384	1.97504377365112	0
6	LV2	ODI	3.92375392830384	1.64774239063263	0
7	LV4	FW	3.92375392830384	-1.7851220369339	0
8	LV5	ODI	3.92375392830384	0.805920481681824	0
9	LV1	NDI	4.17223110087917	0.764336705207825	0
10	LV2	ODI	4.17223110087917	-5.74740648269653	0
11	LV4	FW	4.17223110087917	0.0141479484736919	0
12	LV5	ODI	4.17223110087917	1.69350802898407	0
13	LV1	NDI	3.67376581630389	-6.38168239593506	0
14	LV2	ODI	3.67376581630389	0.398361325263977	0
15	LV4	FW	3.67376581630389	3.21612000465393	0
16	LV5	ODI	3.67376581630389	-0.167588457465172	0
17	LV1	NDI	3.63283806323031	-15.8831825256348	0
18	LV2	ODI	3.63283806323031	-8.84204006195068	0
19	LV4	FW	3.63283806323031	3.86637496948242	0
20	LV5	ODI	3.63283806323031	-6.12899780273438	0
21	LV1	NDI	4.28289666876669	0.0778968185186386	0
22	LV2	ODI	4.28289666876669	1.18274867534637	0
23	LV4	FW	4.28289666876669	3.07749557495117	0
24	LV5	ODI	4.28289666876669	-2.58378529548645	0
25	LV1	NDI	3.80732893431348	-0.568781197071075	0
26	LV2	ODI	3.80732893431348	3.01452445983887	0
27	LV4	FW	3.80732893431348	-0.536412119865417	0
28	LV5	ODI	3.80732893431348	0.80291074514389	0
29	LV1	NDI	4.20126885454361	18.2546787261963	0
30	LV2	ODI	4.20126885454361	3.667649269104	0
31	LV4	FW	4.20126885454361	-0.799868047237396	0
32	LV5	ODI	4.20126885454361	3.98814868927002	0
33	LV1	NDI	4.22989474904298	-5.53633785247803	0
34	LV2	ODI	4.22989474904298	0.64309173822403	0
35	LV4	FW	4.22989474904298	-2.21088576316833	0
36	LV5	ODI	4.22989474904298	0.801539778709412	0
37	LV1	NDI	3.76676599277101	0.378973186016083	0
38	LV2	ODI	3.76676599277101	-6.42902660369873	0
39	LV4	FW	3.76676599277101	2.50941491127014	0
40	LV5	ODI	3.76676599277101	-1.75225043296814	0
41	LV1	NDI	3.83686833182739	-3.83738374710083	0
42	LV2	ODI	3.83686833182739	5.92992925643921	0
43	LV4	FW	3.83686833182739	-1.5454044342041	0
44	LV5	ODI	3.83686833182739	3.65567827224731	0
45	LV1	NDI	3.6650733234823	-0.24904428422451	0
46	LV2	ODI	3.6650733234823	-0.0326312258839607	0
47	LV4	FW	3.6650733234823	0.183740332722664	0
48	LV5	ODI	3.6650733234823	3.08236718177795	0
49	LV1	NDI	3.83319622488218	-5.10979843139648	0
50	LV2	ODI	3.83319622488218	-5.5800952911377	0
51	LV4	FW	3.83319622488218	-0.953313887119293	0
52	LV5	ODI	3.83319622488218	-2.13554906845093	0
53	LV1	NDI	3.84865712980633	-15.4595050811768	0
54	LV2	ODI	3.84865712980633	-5.45037889480591	0
55	LV4	FW	3.84865712980633	-3.28492736816406	0
56	LV5	ODI	3.84865712980633	-1.61611461639404	0
57	LV1	NDI	3.93495797671064	8.31144332885742	0
58	LV2	ODI	3.93495797671064	-1.35993158817291	0
59	LV4	FW	3.93495797671064	0.318680167198181	0
60	LV5	ODI	3.93495797671064	-3.20311737060547	0
61	LV1	NDI	3.71554572750994	14.1168394088745	0
62	LV2	ODI	3.71554572750994	-1.61064827442169	0
63	LV4	FW	3.71554572750994	-0.481462389230728	0
64	LV5	ODI	3.71554572750994	-1.75754237174988	0
65	LV1	NDI	3.2240623515555	3.89238452911377	0
66	LV2	ODI	3.2240623515555	-1.9135365486145	0
67	LV4	FW	3.2240623515555	0.976480066776276	0
68	LV5	ODI	3.2240623515555	-3.44213938713074	0
69	LV1	NDI	3.72670496365392	-6.11562299728394	0
70	LV2	ODI	3.72670496365392	-0.938815832138062	0
71	LV4	FW	3.72670496365392	0.329737424850464	0
72	LV5	ODI	3.72670496365392	0.612472653388977	0
73	LV1	NDI	3.45062226498968	3.94739627838135	0
74	LV2	ODI	3.45062226498968	-6.49693870544434	0
75	LV4	FW	3.45062226498968	0.750413417816162	0
76	LV5	ODI	3.45062226498968	2.13689923286438	0
77	LV1	NDI	4.29206089785781	-16.2423343658447	0
78	LV2	ODI	4.29206089785781	2.50344657897949	0
79	LV4	FW	4.29206089785781	-1.6154260635376	0
80	LV5	ODI	4.29206089785781	2.45130038261414	0
81	LV1	NDI	3.96005097443873	17.6119594573975	0
82	LV2	ODI	3.96005097443873	2.3692409992218	0
83	LV4	FW	3.96005097443873	-0.814581453800201	0
84	LV5	ODI	3.96005097443873	-0.490548104047775	0
85	LV1	NDI	4.23300444828085	-12.3798303604126	0
86	LV2	ODI	4.23300444828085	2.90572428703308	0
87	LV4	FW	4.23300444828085	-4.08111572265625	0
88	LV5	ODI	4.23300444828085	2.87662959098816	0
89	LV1	NDI	3.9926809084456	21.417516708374	0
90	LV2	ODI	3.9926809084456	-2.58384203910828	0
91	LV4	FW	3.9926809084456	7.98375749588013	0
92	LV5	ODI	3.9926809084456	-6.11518383026123	0
93	LV1	NDI	3.65216360117728	-5.82147169113159	0
94	LV2	ODI	3.65216360117728	4.09912633895874	0
95	LV4	FW	3.65216360117728	1.1803320646286	0
96	LV5	ODI	3.65216360117728	1.12030351161957	0
97	LV1	NDI	3.74275191957843	-1.24040043354034	0
98	LV2	ODI	3.74275191957843	4.04712867736816	0
99	LV4	FW	3.74275191957843	-1.88396954536438	0
100	LV5	ODI	3.74275191957843	1.93613529205322	0
101	LV1	NDI	3.87120101090789	3.09731006622314	0
102	LV2	ODI	3.87120101090789	-5.73060083389282	0
103	LV4	FW	3.87120101090789	-1.32363665103912	0
104	LV5	ODI	3.87120101090789	-1.22460865974426	0
105	LV1	NDI	3.56642929435737	12.6229944229126	0
106	LV2	ODI	3.56642929435737	-10.1290159225464	0
107	LV4	FW	3.56642929435737	0.395461887121201	0
108	LV5	ODI	3.56642929435737	-3.89212489128113	0
109	LV1	NDI	4.15481230898919	8.69198131561279	0
110	LV2	ODI	4.15481230898919	-2.14257478713989	0
111	LV4	FW	4.15481230898919	2.58914685249329	0
112	LV5	ODI	4.15481230898919	-2.65853905677795	0
113	LV1	NDI	4.68895971171777	1.06143605709076	0
114	LV2	ODI	4.68895971171777	-2.14661836624146	0
115	LV4	FW	4.68895971171777	0.663163185119629	0
116	LV5	ODI	4.68895971171777	-2.13396072387695	0
117	LV1	NDI	3.92927335883467	-17.6734523773193	0
118	LV2	ODI	3.92927335883467	3.40272855758667	0
119	LV4	FW	3.92927335883467	-0.642343461513519	0
120	LV5	ODI	3.92927335883467	0.71496307849884	0
121	LV1	NDI	4.44453184002528	2.74095344543457	0
122	LV2	ODI	4.44453184002528	5.0077166557312	0
123	LV4	FW	4.44453184002528	-5.08119058609009	0
124	LV5	ODI	4.44453184002528	3.32499647140503	0
125	LV1	NDI	3.3996628715702	8.32412433624268	0
126	LV2	ODI	3.3996628715702	-5.26480102539062	0
127	LV4	FW	3.3996628715702	0.725958108901978	0
128	LV5	ODI	3.3996628715702	-3.54419279098511	0
129	LV1	NDI	4.08619477608165	4.80908155441284	0
130	LV2	ODI	4.08619477608165	3.56315755844116	0
131	LV4	FW	4.08619477608165	-2.47079586982727	0
132	LV5	ODI	4.08619477608165	2.53112030029297	0
133	LV1	NDI	3.81242364020539	-3.43593430519104	0
134	LV2	ODI	3.81242364020539	0.662854433059692	0
135	LV4	FW	3.81242364020539	-0.784938454627991	0
136	LV5	ODI	3.81242364020539	2.45351362228394	0
137	LV1	NDI	4.14345213632913	-18.5614585876465	0
138	LV2	ODI	4.14345213632913	1.39586174488068	0
139	LV4	FW	4.14345213632913	-0.499016553163528	0
140	LV5	ODI	4.14345213632913	0.570749402046204	0
141	LV1	NDI	4.08385642010771	-18.9314823150635	0
142	LV2	ODI	4.08385642010771	-0.753048896789551	0
143	LV4	FW	4.08385642010771	-1.31714355945587	0
144	LV5	ODI	4.08385642010771	0.121850624680519	0
145	LV1	NDI	3.75910489900343	19.3884162902832	0
146	LV2	ODI	3.75910489900343	-0.524153351783752	0
147	LV4	FW	3.75910489900343	-1.04669511318207	0
148	LV5	ODI	3.75910489900343	0.0156695228070021	0
149	LV1	NDI	3.54385368206368	-15.6783714294434	0
150	LV2	ODI	3.54385368206368	6.13576078414917	0
151	LV4	FW	3.54385368206368	-0.505737602710724	0
152	LV5	ODI	3.54385368206368	1.88397407531738	0
153	LV1	NDI	3.87120101090789	-2.7832248210907	0
154	LV2	ODI	3.87120101090789	0.106343224644661	0
155	LV4	FW	3.87120101090789	2.83915185928345	0
156	LV5	ODI	3.87120101090789	-2.03030967712402	0
157	LV1	NDI	3.79166164875696	15.4935503005981	0
158	LV2	ODI	3.79166164875696	4.98998403549194	0
159	LV4	FW	3.79166164875696	-1.66219103336334	0
160	LV5	ODI	3.79166164875696	2.04951357841492	0
161	LV1	NDI	3.44998754583159	6.81659650802612	0
162	LV2	ODI	3.44998754583159	-0.301481634378433	0
163	LV4	FW	3.44998754583159	-0.00204956741072237	0
164	LV5	ODI	3.44998754583159	1.63599789142609	0
165	LV1	NDI	4.1757709275843	-7.27256870269775	0
166	LV2	ODI	4.1757709275843	-2.6864275932312	0
167	LV4	FW	4.1757709275843	0.492165178060532	0
168	LV5	ODI	4.1757709275843	-4.03813648223877	0
169	LV1	NDI	3.95508249488859	5.18563222885132	0
170	LV2	ODI	3.95508249488859	-1.18202567100525	0
171	LV4	FW	3.95508249488859	-2.93235325813293	0
172	LV5	ODI	3.95508249488859	-1.90138304233551	0
173	LV1	NDI	4.04847512856365	-5.5460033416748	0
174	LV2	ODI	4.04847512856365	2.88793349266052	0
175	LV4	FW	4.04847512856365	1.47214949131012	0
176	LV5	ODI	4.04847512856365	2.00227975845337	0
177	LV1	NDI	3.57543076160636	4.31249475479126	0
178	LV2	ODI	3.57543076160636	3.67541313171387	0
179	LV4	FW	3.57543076160636	-1.9579051733017	0
180	LV5	ODI	3.57543076160636	-0.0328025408089161	0
181	LV1	NDI	4.33994082103724	11.7339973449707	0
182	LV2	ODI	4.33994082103724	-5.56556272506714	0
183	LV4	FW	4.33994082103724	3.30001330375671	0
184	LV5	ODI	4.33994082103724	0.655576765537262	0
185	LV1	NDI	4.01306219760241	-1.88571238517761	0
186	LV2	ODI	4.01306219760241	-3.36886167526245	0
187	LV4	FW	4.01306219760241	1.40704703330994	0
188	LV5	ODI	4.01306219760241	-0.793391168117523	0
189	LV1	NDI	4.37374241508618	-9.30250072479248	0
190	LV2	ODI	4.37374241508618	-2.70713639259338	0
191	LV4	FW	4.37374241508618	2.16717433929443	0
192	LV5	ODI	4.37374241508618	-1.70013988018036	0
193	LV1	NDI	3.61904694451526	-14.6136312484741	0
194	LV2	ODI	3.61904694451526	-1.87310135364532	0
195	LV4	FW	3.61904694451526	1.87638807296753	0
196	LV5	ODI	3.61904694451526	-2.24574971199036	0
197	LV1	NDI	3.77528648185468	2.03351950645447	0
198	LV2	ODI	3.77528648185468	-2.47377443313599	0
199	LV4	FW	3.77528648185468	-4.36746215820312	0
200	LV5	ODI	3.77528648185468	1.51556968688965	0
201	LV1	NDI	3.554719292427	-18.7248268127441	0
202	LV2	ODI	3.554719292427	0.887216925621033	0
203	LV4	FW	3.554719292427	0.976987898349762	0
204	LV5	ODI	3.554719292427	-1.25632333755493	0
205	LV1	NDI	3.86953295380719	-0.176623716950417	0
206	LV2	ODI	3.86953295380719	1.50410640239716	0
207	LV4	FW	3.86953295380719	-0.892794013023376	0
208	LV5	ODI	3.86953295380719	0.999566614627838	0
209	LV1	NDI	3.98731598946358	13.4903964996338	0
210	LV2	ODI	3.98731598946358	1.00395369529724	0
211	LV4	FW	3.98731598946358	1.19157588481903	0
212	LV5	ODI	3.98731598946358	-0.537839531898499	0
213	LV1	NDI	4.15132333029709	-5.38093519210815	0
214	LV2	ODI	4.15132333029709	2.65618968009949	0
215	LV4	FW	4.15132333029709	0.750809729099274	0
216	LV5	ODI	4.15132333029709	0.803323745727539	0
217	LV1	NDI	3.95168592848452	-13.5885343551636	0
218	LV2	ODI	3.95168592848452	2.24425148963928	0
219	LV4	FW	3.95168592848452	3.70081090927124	0
220	LV5	ODI	3.95168592848452	-0.145838707685471	0
221	LV1	NDI	3.56586400321739	8.55671215057373	0
222	LV2	ODI	3.56586400321739	-0.227867662906647	0
223	LV4	FW	3.56586400321739	0.318125665187836	0
224	LV5	ODI	3.56586400321739	0.390084654092789	0
225	LV1	NDI	3.82417491485495	-9.86063003540039	0
226	LV2	ODI	3.82417491485495	2.47661924362183	0
227	LV4	FW	3.82417491485495	0.400987267494202	0
228	LV5	ODI	3.82417491485495	-1.5368640422821	0
229	LV1	NDI	4.18322502471598	-25.3098487854004	0
230	LV2	ODI	4.18322502471598	1.12835574150085	0
231	LV4	FW	4.18322502471598	-1.71240496635437	0
232	LV5	ODI	4.18322502471598	-0.0061013768427074	0
233	LV1	NDI	5.05513691049683	-5.64357709884644	0
234	LV2	ODI	5.05513691049683	7.20536422729492	0
235	LV4	FW	5.05513691049683	0.615281760692596	0
236	LV5	ODI	5.05513691049683	2.92320942878723	0
237	LV1	NDI	4.34769395559338	-15.9578609466553	1
238	LV2	ODI	4.34769395559338	7.07807302474976	1
239	LV4	FW	4.34769395559338	-0.100916519761086	1
240	LV5	ODI	4.34769395559338	-0.688355028629303	1
241	LV1	NDI	3.66637818876742	1.3277645111084	1
242	LV2	ODI	3.66637818876742	-10.1045141220093	1
243	LV4	FW	3.66637818876742	3.31524157524109	1
244	LV5	ODI	3.66637818876742	-1.74584293365479	1
245	LV1	NDI	4.0871520916406	13.8747224807739	1
246	LV2	ODI	4.0871520916406	1.43546652793884	1
247	LV4	FW	4.0871520916406	-0.212110966444016	1
248	LV5	ODI	4.0871520916406	2.0777952671051	1
249	LV1	NDI	3.83622129201186	-6.08418846130371	1
250	LV2	ODI	3.83622129201186	-5.55719566345215	1
251	LV4	FW	3.83622129201186	-1.28832650184631	1
252	LV5	ODI	3.83622129201186	-1.5612405538559	1
253	LV1	NDI	3.89589362349826	-24.0325450897217	1
254	LV2	ODI	3.89589362349826	8.50428009033203	1
255	LV4	FW	3.89589362349826	-1.40761601924896	1
256	LV5	ODI	3.89589362349826	3.84267044067383	1
257	LV1	NDI	3.89304403883034	47.6394348144531	1
258	LV2	ODI	3.89304403883034	-0.672061800956726	1
259	LV4	FW	3.89304403883034	2.65301561355591	1
260	LV5	ODI	3.89304403883034	-1.14886558055878	1
261	LV1	NDI	4.43035240531504	0.298018336296082	1
262	LV2	ODI	4.43035240531504	4.88766193389893	1
263	LV4	FW	4.43035240531504	5.07478618621826	1
264	LV5	ODI	4.43035240531504	0.281418263912201	1
265	LV1	NDI	4.52582390242165	-24.7777690887451	1
266	LV2	ODI	4.52582390242165	7.41401052474976	1
267	LV4	FW	4.52582390242165	-3.05744457244873	1
268	LV5	ODI	4.52582390242165	1.92594087123871	1
269	LV1	NDI	4.47730272298801	-6.58188629150391	1
270	LV2	ODI	4.47730272298801	-0.887142658233643	1
271	LV4	FW	4.47730272298801	3.29135084152222	1
272	LV5	ODI	4.47730272298801	-1.55744636058807	1
273	LV1	NDI	3.69704601678033	21.4526233673096	1
274	LV2	ODI	3.69704601678033	0.332682549953461	1
275	LV4	FW	3.69704601678033	-0.226306393742561	1
276	LV5	ODI	3.69704601678033	4.24386692047119	1
277	LV1	NDI	3.25153660710775	15.4624137878418	1
278	LV2	ODI	3.25153660710775	-0.650580525398254	1
279	LV4	FW	3.25153660710775	-0.278142035007477	1
280	LV5	ODI	3.25153660710775	-0.62215930223465	1
281	LV1	NDI	3.92197333628131	5.62291955947876	1
282	LV2	ODI	3.92197333628131	-3.80358815193176	1
283	LV4	FW	3.92197333628131	2.38352298736572	1
284	LV5	ODI	3.92197333628131	-2.51861166954041	1
285	LV1	NDI	3.85312189750799	-6.06481552124023	1
286	LV2	ODI	3.85312189750799	0.608015775680542	1
287	LV4	FW	3.85312189750799	-0.417975544929504	1
288	LV5	ODI	3.85312189750799	1.99020409584045	1
289	LV1	NDI	3.79638766182922	-4.51815509796143	1
290	LV2	ODI	3.79638766182922	1.33931469917297	1
291	LV4	FW	3.79638766182922	-4.92235851287842	1
292	LV5	ODI	3.79638766182922	2.13730525970459	1
293	LV1	NDI	3.74289404242017	-16.119535446167	1
294	LV2	ODI	3.74289404242017	-0.759584248065948	1
295	LV4	FW	3.74289404242017	-0.435962796211243	1
296	LV5	ODI	3.74289404242017	-5.11400079727173	1
297	LV1	NDI	4.14106910239497	-3.49927020072937	1
298	LV2	ODI	4.14106910239497	12.7927198410034	1
299	LV4	FW	4.14106910239497	3.28967905044556	1
300	LV5	ODI	4.14106910239497	-5.75419950485229	1
301	LV1	NDI	3.57794789340665	15.2993249893188	1
302	LV2	ODI	3.57794789340665	-4.03286695480347	1
303	LV4	FW	3.57794789340665	-1.55703592300415	1
304	LV5	ODI	3.57794789340665	5.81932067871094	1
305	LV1	NDI	4.84000512589189	4.83953189849854	1
306	LV2	ODI	4.84000512589189	1.26522970199585	1
307	LV4	FW	4.84000512589189	-1.18874716758728	1
308	LV5	ODI	4.84000512589189	4.16125297546387	1
309	LV1	NDI	3.86388263010021	6.2677788734436	1
310	LV2	ODI	3.86388263010021	0.336190402507782	1
311	LV4	FW	3.86388263010021	-1.01268076896667	1
312	LV5	ODI	3.86388263010021	3.15669894218445	1
313	LV1	NDI	4.38514676201012	5.52291679382324	1
314	LV2	ODI	4.38514676201012	-0.650262951850891	1
315	LV4	FW	4.38514676201012	1.45720982551575	1
316	LV5	ODI	4.38514676201012	0.496564239263535	1
317	LV1	NDI	4.37147112073437	35.717342376709	1
318	LV2	ODI	4.37147112073437	-5.44388341903687	1
319	LV4	FW	4.37147112073437	-0.682299554347992	1
320	LV5	ODI	4.37147112073437	-1.26735234260559	1
321	LV1	NDI	4.64208054000819	-9.00255966186523	1
322	LV2	ODI	4.64208054000819	7.51740741729736	1
323	LV4	FW	4.64208054000819	-1.67319941520691	1
324	LV5	ODI	4.64208054000819	-2.82850384712219	1
325	LV1	NDI	3.58104365524653	-14.9792995452881	1
326	LV2	ODI	3.58104365524653	0.989255368709564	1
327	LV4	FW	3.58104365524653	-0.0235783662647009	1
328	LV5	ODI	3.58104365524653	3.04023122787476	1
329	LV1	NDI	3.63336674418368	-4.58201503753662	1
330	LV2	ODI	3.63336674418368	3.19147443771362	1
331	LV4	FW	3.63336674418368	4.06056261062622	1
332	LV5	ODI	3.63336674418368	-2.79266929626465	1
333	LV1	NDI	3.71017606290302	21.7222061157227	1
334	LV2	ODI	3.71017606290302	-0.141755163669586	1
335	LV4	FW	3.71017606290302	-0.461015641689301	1
336	LV5	ODI	3.71017606290302	-0.0100473295897245	1
337	LV1	NDI	3.12588295801904	9.45779418945312	1
338	LV2	ODI	3.12588295801904	-5.52972459793091	1
339	LV4	FW	3.12588295801904	2.51789450645447	1
340	LV5	ODI	3.12588295801904	-0.482063889503479	1
341	LV1	NDI	3.42067315816281	-4.01149749755859	1
342	LV2	ODI	3.42067315816281	-0.0298628434538841	1
343	LV4	FW	3.42067315816281	1.3929728269577	1
344	LV5	ODI	3.42067315816281	1.81153047084808	1
345	LV1	NDI	3.41266471310305	39.755859375	1
346	LV2	ODI	3.41266471310305	-5.94805717468262	1
347	LV4	FW	3.41266471310305	2.46739268302917	1
348	LV5	ODI	3.41266471310305	0.3866066634655	1
349	LV1	NDI	4.53173890790221	1.04844486713409	1
350	LV2	ODI	4.53173890790221	4.57384777069092	1
351	LV4	FW	4.53173890790221	-1.10888302326202	1
352	LV5	ODI	4.53173890790221	-3.90054297447205	1
353	LV1	NDI	4.18807774163895	5.42080116271973	1
354	LV2	ODI	4.18807774163895	1.07952868938446	1
355	LV4	FW	4.18807774163895	0.868467807769775	1
356	LV5	ODI	4.18807774163895	-1.57250475883484	1
357	LV1	NDI	3.75419892023458	-9.68562412261963	1
358	LV2	ODI	3.75419892023458	3.13900566101074	1
359	LV4	FW	3.75419892023458	0.496419012546539	1
360	LV5	ODI	3.75419892023458	0.973119378089905	1
361	LV1	NDI	3.61348218964149	-9.98263740539551	1
362	LV2	ODI	3.61348218964149	4.15444278717041	1
363	LV4	FW	3.61348218964149	-0.469006389379501	1
364	LV5	ODI	3.61348218964149	1.36724328994751	1
365	LV1	NDI	4.38300115967011	5.3017430305481	1
366	LV2	ODI	4.38300115967011	-4.03203582763672	1
367	LV4	FW	4.38300115967011	-0.648598074913025	1
368	LV5	ODI	4.38300115967011	0.23303484916687	1
369	LV1	NDI	4.49199028961147	-16.8518810272217	1
370	LV2	ODI	4.49199028961147	5.91043329238892	1
371	LV4	FW	4.49199028961147	-0.164203524589539	1
372	LV5	ODI	4.49199028961147	0.394388198852539	1
