# Supplementary material for: Neuromodulatory subcortical nucleus integrity is associated with white matter microstructure, tauopathy and APOE status
Source: Nat Commun. 2024 Jun 3;15:4706. doi: 10.1038/s41467-024-48490-z (PMC11148077; doi:10.1038/s41467-024-48490-z)
Supplement: Supplementary file 4 — Source Data [file 41467_2024_48490_MOESM4_ESM.zip › Source Data/SuppFig7_data.csv]

	condition	behav	MPM	ROI	LV	orig_corr	upper_limit	lower_limit	behav_lv	cond_col
1	ODI	log_ptau	NA	ptau	LV1	0.857720673084259	0.909055113792419	0.809210360050201	0.606024861335754	ODI
2	NDI	log_ptau	NA	ptau	LV1	-0.741688430309296	-0.547843158245087	-0.896252185106277	-0.502753615379333	NDI
3	FW	log_ptau	NA	ptau	LV1	-0.90907484292984	-0.794277340173721	-0.917545258998871	-0.616419017314911	FW
