# Supplementary material for: Neuromodulatory subcortical nucleus integrity is associated with white matter microstructure, tauopathy and APOE status
Source: Nat Commun. 2024 Jun 3;15:4706. doi: 10.1038/s41467-024-48490-z (PMC11148077; doi:10.1038/s41467-024-48490-z)
Supplement: Supplementary file 4 — Source Data [file 41467_2024_48490_MOESM4_ESM.zip › Source Data/Fig4_data.csv]

	condition	behav	MPM	ROI	LV	orig_corr	upper_limit	lower_limit	behav_lv	cond_col
1	ODI	MT_LC	MTsat	LC	LV2	0.299960762262344	0.539659410715103	0.23038163036108	0.261550694704056	ODI
2	ODI	MT_DR	MTsat	DR	LV2	0.352552652359009	0.57186621427536	0.314334437251091	0.301598191261292	ODI
3	ODI	MT_VTApauli	MTsat	VTA	LV2	0.131571233272552	0.391391709446907	0.0377395264804363	0.117264211177826	ODI
4	ODI	MT_Ch4	MTsat	NbM	LV2	0.373854547739029	0.578767478466034	0.323026612401009	0.326041579246521	ODI
5	ODI	R1_LC	R1	LC	LV2	0.30080309510231	0.556020975112915	0.267201647162437	0.255794316530228	ODI
6	ODI	R1_DR	R1	DR	LV2	0.376329571008682	0.582580834627151	0.373289212584496	0.327079772949219	ODI
7	ODI	R1_VTApauli	R1	VTA	LV2	0.177658215165138	0.383465722203255	0.0205498328432441	0.151536464691162	ODI
8	ODI	R1_Ch4	R1	NbM	LV2	0.342081815004349	0.502597153186798	0.258694693446159	0.295037448406219	ODI
9	ODI	R2s_LC	R2*	LC	LV2	0.149893045425415	0.402781099081039	0.0496437810361385	0.130605787038803	ODI
10	ODI	R2s_DR	R2*	DR	LV2	0.267366260290146	0.523886859416962	0.222039513289928	0.230114847421646	ODI
11	ODI	R2s_VTApauli	R2*	VTA	LV2	0.268754124641418	0.482206910848618	0.141738943755627	0.233784973621368	ODI
12	ODI	R2s_Ch4	R2*	NbM	LV2	0.316122055053711	0.421394690871239	0.126394435763359	0.284541755914688	ODI
13	ODI	PD_LC	PD	LC	LV2	-0.222254633903503	-0.0543147809803486	-0.452748984098434	-0.188367396593094	ODI
14	ODI	PD_DR	PD	DR	LV2	-0.308285057544708	-0.224021568894386	-0.473035857081413	-0.266260862350464	ODI
15	ODI	PD_VTApauli	PD	VTA	LV2	0.168789550662041	0.340395018458366	-0.0134599776938558	0.143055632710457	non-sig
16	ODI	PD_Ch4	PD	NbM	LV2	-0.0974191278219223	0.0943816527724266	-0.222531944513321	-0.0830176696181297	non-sig
17	NDI	MT_LC	MTsat	LC	LV2	-0.195900082588196	-0.114103130996227	-0.371961772441864	-0.0837774351239204	NDI
18	NDI	MT_DR	MTsat	DR	LV2	-0.292604297399521	-0.125473160296679	-0.467084541916847	-0.119279235601425	NDI
19	NDI	MT_VTApauli	MTsat	VTA	LV2	-0.0875296145677567	0.00137509958585724	-0.300829946994781	-0.0393060818314552	non-sig
20	NDI	MT_Ch4	MTsat	NbM	LV2	-0.274691253900528	-0.185793913900852	-0.455390706658363	-0.118647664785385	NDI
21	NDI	R1_LC	R1	LC	LV2	-0.122246570885181	-0.0269988160580397	-0.327812314033508	-0.0536954998970032	NDI
22	NDI	R1_DR	R1	DR	LV2	-0.210132464766502	-0.10558807849884	-0.407727241516113	-0.0883634686470032	NDI
23	NDI	R1_VTApauli	R1	VTA	LV2	-0.0956728979945183	0.0275834696367383	-0.285818949341774	-0.039152454584837	non-sig
24	NDI	R1_Ch4	R1	NbM	LV2	-0.196427270770073	-0.0697692297399044	-0.341868549585342	-0.0835279673337936	NDI
25	NDI	R2s_LC	R2*	LC	LV2	0.0178903136402369	0.119277250021696	-0.253442421555519	-0.000170040671946481	non-sig
26	NDI	R2s_DR	R2*	DR	LV2	-0.181814700365067	-0.0716937966644764	-0.40820337831974	-0.0838320404291153	NDI
27	NDI	R2s_VTApauli	R2*	VTA	LV2	-0.164286971092224	0.0161963580176234	-0.324027255177498	-0.0729989483952522	non-sig
28	NDI	R2s_Ch4	R2*	NbM	LV2	-0.161236569285393	0.0345999281853437	-0.309485673904419	-0.0703594163060188	non-sig
29	NDI	PD_LC	PD	LC	LV2	0.0595317482948303	0.247245036065578	-0.0716415345668793	0.025599529966712	non-sig
30	NDI	PD_DR	PD	DR	LV2	0.052595492452383	0.261219903826714	-0.0688102282583714	0.0247325375676155	non-sig
31	NDI	PD_VTApauli	PD	VTA	LV2	-0.176180124282837	0.149987004697323	-0.330627858638763	-0.0699584111571312	non-sig
32	NDI	PD_Ch4	PD	NbM	LV2	-0.107160530984402	0.129288166761398	-0.245613530278206	-0.0434029176831245	non-sig
33	FW	MT_LC	MTsat	LC	LV2	0.121408753097057	0.238461941480637	-0.0118923028931022	0.0234652198851109	non-sig
34	FW	MT_DR	MTsat	DR	LV2	0.108657442033291	0.262308493256569	-0.0479125250130892	0.014183109626174	non-sig
35	FW	MT_VTApauli	MTsat	VTA	LV2	0.0667738392949104	0.204838551580906	-0.0565619971603155	0.0132474526762962	non-sig
36	FW	MT_Ch4	MTsat	NbM	LV2	0.263109415769577	0.40987928211689	0.128293208777905	0.0666000321507454	FW
37	FW	R1_LC	R1	LC	LV2	0.0389041490852833	0.16814973205328	-0.0905631296336651	-4.87195102323312e-05	non-sig
38	FW	R1_DR	R1	DR	LV2	0.0717328116297722	0.237880922853947	-0.0928716436028481	0.00373002770356834	non-sig
39	FW	R1_VTApauli	R1	VTA	LV2	0.122758761048317	0.264156237244606	-0.0328437760472298	0.0245535485446453	non-sig
40	FW	R1_Ch4	R1	NbM	LV2	0.237188458442688	0.387915030121803	0.104019038379192	0.0519098751246929	FW
41	FW	R2s_LC	R2*	LC	LV2	-0.0499231889843941	0.118157897144556	-0.18091045320034	-0.0177794843912125	non-sig
42	FW	R2s_DR	R2*	DR	LV2	-0.00193275196943432	0.136362999677658	-0.138418845832348	-0.00954986177384853	non-sig
43	FW	R2s_VTApauli	R2*	VTA	LV2	0.208877354860306	0.356671780347824	0.0299424901604652	0.0411818139255047	FW
44	FW	R2s_Ch4	R2*	NbM	LV2	0.266307681798935	0.403787672519684	0.118061270564795	0.0578721165657043	FW
45	FW	PD_LC	PD	LC	LV2	-0.0947330668568611	0.0889019072055817	-0.255732402205467	-0.015152134001255	non-sig
46	FW	PD_DR	PD	DR	LV2	-0.0770615041255951	0.105366248637438	-0.248948559165001	-0.00724230660125613	non-sig
47	FW	PD_VTApauli	PD	VTA	LV2	0.0392456874251366	0.165804788470268	-0.116970371454954	0.00101324531715363	non-sig
48	FW	PD_Ch4	PD	NbM	LV2	-0.198000818490982	-0.0361314490437508	-0.343759000301361	-0.0543907023966312	FW
