# Supplementary material for: Neuromodulatory subcortical nucleus integrity is associated with white matter microstructure, tauopathy and APOE status
Source: Nat Commun. 2024 Jun 3;15:4706. doi: 10.1038/s41467-024-48490-z (PMC11148077; doi:10.1038/s41467-024-48490-z)
Supplement: Supplementary file 4 — Source Data [file 41467_2024_48490_MOESM4_ESM.zip › Source Data/Fig5_data.csv]

	LV	NODDI	brain_score	log_ptau
1	LV1	NDI	-2.462646484375	4.08580823119981
2	LV2	ODI	3.72759056091309	4.08580823119981
3	LV1	NDI	-1.46459650993347	3.92375392830384
4	LV2	ODI	2.47391414642334	3.92375392830384
5	LV1	NDI	15.3763275146484	4.34769395559338
6	LV2	ODI	7.32288408279419	4.34769395559338
7	LV1	NDI	-0.469765096902847	4.17223110087917
8	LV2	ODI	-4.39447116851807	4.17223110087917
9	LV1	NDI	6.30688285827637	3.67376581630389
10	LV2	ODI	-0.877354741096497	3.67376581630389
11	LV1	NDI	15.4090557098389	3.63283806323031
12	LV2	ODI	-10.5873384475708	3.63283806323031
13	LV1	NDI	-1.516077876091	3.66637818876742
14	LV2	ODI	-9.19338893890381	3.66637818876742
15	LV1	NDI	0.418047904968262	4.28289666876669
16	LV2	ODI	-0.678852081298828	4.28289666876669
17	LV1	NDI	-14.1525077819824	4.0871520916406
18	LV2	ODI	1.60730600357056	4.0871520916406
19	LV1	NDI	0.82620894908905	3.80732893431348
20	LV2	ODI	2.55067443847656	3.80732893431348
21	LV1	NDI	-17.9205436706543	4.20126885454361
22	LV2	ODI	4.93427228927612	4.20126885454361
23	LV1	NDI	5.62706851959229	4.22989474904298
24	LV2	ODI	1.367915391922	4.22989474904298
25	LV1	NDI	-0.366949439048767	3.76676599277101
26	LV2	ODI	-6.42897605895996	3.76676599277101
27	LV1	NDI	-2.55614805221558	3.83622129201186
28	LV2	ODI	-0.161541700363159	3.83622129201186
29	LV1	NDI	4.11733198165894	3.83686833182739
30	LV2	ODI	6.65218305587769	3.83686833182739
31	LV1	NDI	24.8588581085205	3.6650733234823
32	LV2	ODI	8.54781150817871	3.6650733234823
33	LV1	NDI	-0.249792337417603	3.89589362349826
34	LV2	ODI	1.28383255004883	3.89589362349826
35	LV1	NDI	6.50165367126465	3.83319622488218
36	LV2	ODI	9.38862419128418	3.83319622488218
37	LV1	NDI	16.2408237457275	3.84865712980633
38	LV2	ODI	-2.81986880302429	3.84865712980633
39	LV1	NDI	-8.63692092895508	3.93495797671064
40	LV2	ODI	-1.40924429893494	3.93495797671064
41	LV1	NDI	-13.5952396392822	3.71554572750994
42	LV2	ODI	-2.22196865081787	3.71554572750994
43	LV1	NDI	-4.43416929244995	3.2240623515555
44	LV2	ODI	-2.51583623886108	3.2240623515555
45	LV1	NDI	5.593825340271	3.72670496365392
46	LV2	ODI	-1.56194424629211	3.72670496365392
47	LV1	NDI	-4.67282342910767	3.45062226498968
48	LV2	ODI	-4.96688747406006	3.45062226498968
49	LV1	NDI	15.8491611480713	4.29206089785781
50	LV2	ODI	2.98992824554443	4.29206089785781
51	LV1	NDI	-46.7338180541992	3.96005097443873
52	LV2	ODI	0.797485888004303	3.96005097443873
53	LV1	NDI	-2.39108800888062	3.89304403883034
54	LV2	ODI	2.38058948516846	3.89304403883034
55	LV1	NDI	-17.3821792602539	4.43035240531504
56	LV2	ODI	5.16494083404541	4.43035240531504
57	LV1	NDI	24.7986526489258	4.23300444828085
58	LV2	ODI	7.59838581085205	4.23300444828085
59	LV1	NDI	13.6667518615723	4.52582390242165
60	LV2	ODI	4.47038650512695	4.52582390242165
61	LV1	NDI	-21.3537292480469	3.9926809084456
62	LV2	ODI	-5.92356109619141	3.9926809084456
63	LV1	NDI	5.28371047973633	3.65216360117728
64	LV2	ODI	2.55906915664673	3.65216360117728
65	LV1	NDI	3.95154857635498	3.74275191957843
66	LV2	ODI	0.90020364522934	3.74275191957843
67	LV1	NDI	-0.602843761444092	3.87120101090789
68	LV2	ODI	0.702285289764404	3.87120101090789
69	LV1	NDI	-12.6132335662842	3.56642929435737
70	LV2	ODI	-7.8368034362793	3.56642929435737
71	LV1	NDI	-9.36408233642578	4.15481230898919
72	LV2	ODI	-4.19651985168457	4.15481230898919
73	LV1	NDI	6.17660236358643	4.68895971171777
74	LV2	ODI	-2.96066784858704	4.68895971171777
75	LV1	NDI	-0.973809599876404	4.47730272298801
76	LV2	ODI	-1.87103700637817	4.47730272298801
77	LV1	NDI	17.7272987365723	3.92927335883467
78	LV2	ODI	3.62602663040161	3.92927335883467
79	LV1	NDI	-1.89940845966339	4.44453184002528
80	LV2	ODI	7.14433765411377	4.44453184002528
81	LV1	NDI	-8.34791374206543	3.3996628715702
82	LV2	ODI	-4.93234491348267	3.3996628715702
83	LV1	NDI	-3.98824954032898	4.08619477608165
84	LV2	ODI	3.53798961639404	4.08619477608165
85	LV1	NDI	4.21601057052612	3.81242364020539
86	LV2	ODI	1.5327000617981	3.81242364020539
87	LV1	NDI	18.4586772918701	4.14345213632913
88	LV2	ODI	1.99091362953186	4.14345213632913
89	LV1	NDI	19.6627655029297	4.08385642010771
90	LV2	ODI	0.67560225725174	4.08385642010771
91	LV1	NDI	-19.5257530212402	3.75910489900343
92	LV2	ODI	-1.09891653060913	3.75910489900343
93	LV1	NDI	15.2621717453003	3.54385368206368
94	LV2	ODI	7.47258567810059	3.54385368206368
95	LV1	NDI	-22.7380809783936	3.69704601678033
96	LV2	ODI	0.0223266705870628	3.69704601678033
97	LV1	NDI	3.2608597278595	3.87120101090789
98	LV2	ODI	-2.2138524055481	3.87120101090789
99	LV1	NDI	-15.9218721389771	3.25153660710775
100	LV2	ODI	-2.11068058013916	3.25153660710775
101	LV1	NDI	-6.04566287994385	3.92197333628131
102	LV2	ODI	-4.35893487930298	3.92197333628131
103	LV1	NDI	-15.3666896820068	3.79166164875696
104	LV2	ODI	4.80450582504272	3.79166164875696
105	LV1	NDI	5.64959907531738	3.85312189750799
106	LV2	ODI	1.00101792812347	3.85312189750799
107	LV1	NDI	-7.41659212112427	3.44998754583159
108	LV2	ODI	-1.73900628089905	3.44998754583159
109	LV1	NDI	4.51965141296387	3.79638766182922
110	LV2	ODI	1.67297840118408	3.79638766182922
111	LV1	NDI	16.5978164672852	3.74289404242017
112	LV2	ODI	-1.36970067024231	3.74289404242017
113	LV1	NDI	2.70307421684265	4.14106910239497
114	LV2	ODI	9.21497917175293	4.14106910239497
115	LV1	NDI	5.65823459625244	4.1757709275843
116	LV2	ODI	-4.7521276473999	4.1757709275843
117	LV1	NDI	-4.70928335189819	3.95508249488859
118	LV2	ODI	-0.478019624948502	3.95508249488859
119	LV1	NDI	-14.8145351409912	3.57794789340665
120	LV2	ODI	-1.05197155475616	3.57794789340665
121	LV1	NDI	-5.01326465606689	4.84000512589189
122	LV2	ODI	1.85605943202972	4.84000512589189
123	LV1	NDI	-6.80283832550049	3.86388263010021
124	LV2	ODI	-0.273981690406799	3.86388263010021
125	LV1	NDI	5.6652364730835	4.04847512856365
126	LV2	ODI	1.54703903198242	4.04847512856365
127	LV1	NDI	-6.06970071792603	4.38514676201012
128	LV2	ODI	-1.46513485908508	4.38514676201012
129	LV1	NDI	-36.7768173217773	4.37147112073437
130	LV2	ODI	-5.04679679870605	4.37147112073437
131	LV1	NDI	8.40583229064941	4.64208054000819
132	LV2	ODI	6.6975474357605	4.64208054000819
133	LV1	NDI	15.6209526062012	3.58104365524653
134	LV2	ODI	0.574814736843109	3.58104365524653
135	LV1	NDI	-4.51389789581299	3.57543076160636
136	LV2	ODI	3.72238874435425	3.57543076160636
137	LV1	NDI	4.12685346603394	3.63336674418368
138	LV2	ODI	1.05189371109009	3.63336674418368
139	LV1	NDI	-21.5007057189941	3.71017606290302
140	LV2	ODI	0.0625973790884018	3.71017606290302
141	LV1	NDI	-11.9926280975342	4.33994082103724
142	LV2	ODI	-5.51638031005859	4.33994082103724
143	LV1	NDI	-9.53224754333496	3.12588295801904
144	LV2	ODI	-4.77124404907227	3.12588295801904
145	LV1	NDI	4.6978588104248	3.42067315816281
146	LV2	ODI	-0.959754943847656	3.42067315816281
147	LV1	NDI	1.38717007637024	4.01306219760241
148	LV2	ODI	-3.91071939468384	4.01306219760241
149	LV1	NDI	-39.4641189575195	3.41266471310305
150	LV2	ODI	-3.99118208885193	3.41266471310305
151	LV1	NDI	8.66946411132812	4.37374241508618
152	LV2	ODI	-4.18876361846924	4.37374241508618
153	LV1	NDI	14.3204727172852	3.61904694451526
154	LV2	ODI	-3.17694640159607	3.61904694451526
155	LV1	NDI	-0.630271911621094	3.77528648185468
156	LV2	ODI	0.171294808387756	3.77528648185468
157	LV1	NDI	17.8638324737549	3.554719292427
158	LV2	ODI	-0.906919717788696	3.554719292427
159	LV1	NDI	-0.0251595973968506	3.86953295380719
160	LV2	ODI	2.57656526565552	3.86953295380719
161	LV1	NDI	-1.27211880683899	4.53173890790221
162	LV2	ODI	4.04206323623657	4.53173890790221
163	LV1	NDI	-5.48000240325928	4.18807774163895
164	LV2	ODI	1.12600362300873	4.18807774163895
165	LV1	NDI	-13.8757381439209	3.98731598946358
166	LV2	ODI	0.520245432853699	3.98731598946358
167	LV1	NDI	4.8424015045166	4.15132333029709
168	LV2	ODI	1.45411992073059	4.15132333029709
169	LV1	NDI	13.3935270309448	3.95168592848452
170	LV2	ODI	0.487899303436279	3.95168592848452
171	LV1	NDI	9.17529296875	3.75419892023458
172	LV2	ODI	3.01498413085938	3.75419892023458
173	LV1	NDI	-8.66276359558105	3.56586400321739
174	LV2	ODI	-0.390414178371429	3.56586400321739
175	LV1	NDI	9.37592887878418	3.82417491485495
176	LV2	ODI	0.0727092623710632	3.82417491485495
177	LV1	NDI	25.3088989257812	4.18322502471598
178	LV2	ODI	1.51499533653259	4.18322502471598
179	LV1	NDI	9.90584468841553	3.61348218964149
180	LV2	ODI	2.76958227157593	3.61348218964149
181	LV1	NDI	4.70217895507812	5.05513691049683
182	LV2	ODI	5.61868524551392	5.05513691049683
183	LV1	NDI	-4.94154644012451	4.38300115967011
184	LV2	ODI	-3.09764289855957	4.38300115967011
185	LV1	NDI	17.1172885894775	4.49199028961147
186	LV2	ODI	4.56989479064941	4.49199028961147
