# Supplementary material for: Neuromodulatory subcortical nucleus integrity is associated with white matter microstructure, tauopathy and APOE status
Source: Nat Commun. 2024 Jun 3;15:4706. doi: 10.1038/s41467-024-48490-z (PMC11148077; doi:10.1038/s41467-024-48490-z)
Supplement: Supplementary file 4 — Source Data [file 41467_2024_48490_MOESM4_ESM.zip › Source Data/Fig3_data.csv]

	condition	behav	MPM	ROI	LV	orig_corr	upper_limit	lower_limit	behav_lv	cond_col
1	ODI	MT_LC	MTsat	LC	LV1	0.120551109313965	0.0404272619634867	0.269967243075371	0.0581427402794361	ODI
2	ODI	MT_DR	MTsat	DR	LV1	0.15896762907505	0.057140477001667	0.314573854207993	0.0714250802993774	ODI
3	ODI	MT_VTApauli	MTsat	VTA	LV1	0.0275132823735476	-0.0905657969415188	0.159727595746517	0.0163317918777466	non-sig
4	ODI	MT_Ch4	MTsat	NbM	LV1	0.184648737311363	0.0797171592712402	0.343748807907104	0.0881607234477997	ODI
5	ODI	R1_LC	R1	LC	LV1	0.156268551945686	0.0674530789256096	0.318414881825447	0.0682638362050056	ODI
6	ODI	R1_DR	R1	DR	LV1	0.254058867692947	0.153593763709068	0.421952441334724	0.111674636602402	ODI
7	ODI	R1_VTApauli	R1	VTA	LV1	0.166593506932259	0.0531316455453634	0.339727878570557	0.0776720270514488	ODI
8	ODI	R1_Ch4	R1	NbM	LV1	0.127503335475922	-0.00400729780085385	0.305576279759407	0.0595195628702641	non-sig
9	ODI	R2s_LC	R2*	LC	LV1	0.0592783354222775	-0.0769551806151867	0.246501736342907	0.0292611829936504	non-sig
10	ODI	R2s_DR	R2*	DR	LV1	0.0661020204424858	-0.0371704865247011	0.236603580415249	0.0324541740119457	non-sig
11	ODI	R2s_VTApauli	R2*	VTA	LV1	0.167414769530296	0.0521145835518837	0.324995204806328	0.0749926269054413	ODI
12	ODI	R2s_Ch4	R2*	NbM	LV1	0.149057596921921	0.0267195655032992	0.297824338078499	0.0705966874957085	ODI
13	ODI	PD_LC	PD	LC	LV1	-0.0418546535074711	-0.222707606852055	0.0899710133671761	-0.0143108665943146	non-sig
14	ODI	PD_DR	PD	DR	LV1	-0.200787767767906	-0.369451552629471	-0.0853946059942245	-0.0816618427634239	ODI
15	ODI	PD_VTApauli	PD	VTA	LV1	0.0764269456267357	-0.0793420486152172	0.221660614013672	0.0322951637208462	non-sig
16	ODI	PD_Ch4	PD	NbM	LV1	0.0823023542761803	-0.0467496626079082	0.228156708180904	0.0419032908976078	non-sig
17	NDI	MT_LC	MTsat	LC	LV1	0.154172524809837	0.0649347230792046	0.301371201872826	0.240337118506432	NDI
18	NDI	MT_DR	MTsat	DR	LV1	0.244612544775009	0.156233593821526	0.399197578430176	0.385017424821854	NDI
19	NDI	MT_VTApauli	MTsat	VTA	LV1	-0.00501886196434498	-0.114570185542107	0.119962546974421	-0.0126006901264191	non-sig
20	NDI	MT_Ch4	MTsat	NbM	LV1	0.126198709011078	0.0117470240220428	0.277002796530724	0.192113548517227	NDI
21	NDI	R1_LC	R1	LC	LV1	0.157386779785156	0.0727900564670563	0.29433636367321	0.250380903482437	NDI
22	NDI	R1_DR	R1	DR	LV1	0.185912936925888	0.0984043478965759	0.338459804654121	0.293549805879593	NDI
23	NDI	R1_VTApauli	R1	VTA	LV1	0.106632940471172	0.00525961839593947	0.255420222878456	0.16639232635498	NDI
24	NDI	R1_Ch4	R1	NbM	LV1	0.154182136058807	0.0498665608465672	0.282933965325356	0.238583251833916	NDI
25	NDI	R2s_LC	R2*	LC	LV1	-0.0474318079650402	-0.18819835036993	0.0972001738846302	-0.0721337646245956	non-sig
26	NDI	R2s_DR	R2*	DR	LV1	0.0404568016529083	-0.0798550322651863	0.192765630781651	0.0680010616779327	non-sig
27	NDI	R2s_VTApauli	R2*	VTA	LV1	0.193447828292847	0.0885329581797123	0.327441424131393	0.303073942661285	NDI
28	NDI	R2s_Ch4	R2*	NbM	LV1	0.107846476137638	-0.0194683335721493	0.228640012443066	0.161021575331688	non-sig
29	NDI	PD_LC	PD	LC	LV1	-0.021452222019434	-0.183063872158527	0.109633523970842	-0.036435529589653	non-sig
30	NDI	PD_DR	PD	DR	LV1	0.021743593737483	-0.112633526325226	0.133026495575905	0.0361434519290924	non-sig
31	NDI	PD_VTApauli	PD	VTA	LV1	0.249324083328247	0.13048604875803	0.384684011340141	0.394584774971008	NDI
32	NDI	PD_Ch4	PD	NbM	LV1	0.187250912189484	0.0930275470018387	0.309346273541451	0.300096392631531	NDI
33	FW	MT_LC	MTsat	LC	LV1	0.0421020351350307	-0.0858164764940739	0.248165667057037	0.0308526605367661	non-sig
34	FW	MT_DR	MTsat	DR	LV1	0.0608172789216042	-0.0313039999455214	0.248264819383621	0.0512801110744476	non-sig
35	FW	MT_VTApauli	MTsat	VTA	LV1	-0.0524201765656471	-0.193823367357254	0.130298502743244	-0.0379946194589138	non-sig
36	FW	MT_Ch4	MTsat	NbM	LV1	0.00481195189058781	-0.160125710070133	0.242611914873123	0.00490767229348421	non-sig
37	FW	R1_LC	R1	LC	LV1	0.0979477986693382	0.0241379868239164	0.266675993800163	0.0703612491488457	FW
38	FW	R1_DR	R1	DR	LV1	0.156944513320923	0.0928568653762341	0.333592012524605	0.119104795157909	FW
39	FW	R1_VTApauli	R1	VTA	LV1	0.0455637387931347	-0.0707430988550186	0.221958890557289	0.0329895950853825	non-sig
40	FW	R1_Ch4	R1	NbM	LV1	0.0869102403521538	-0.0553282722830772	0.275669351220131	0.0671623572707176	non-sig
41	FW	R2s_LC	R2*	LC	LV1	-0.0382063947618008	-0.176714017987251	0.125976249575615	-0.0329281762242317	non-sig
42	FW	R2s_DR	R2*	DR	LV1	-0.00891376193612814	-0.112741008400917	0.151757948100567	-0.00708357896655798	non-sig
43	FW	R2s_VTApauli	R2*	VTA	LV1	-0.0709790512919426	-0.201096810400486	0.0992654450237751	-0.0524926297366619	non-sig
44	FW	R2s_Ch4	R2*	NbM	LV1	0.0870591253042221	-0.0423157997429371	0.242527216672897	0.0616954751312733	non-sig
45	FW	PD_LC	PD	LC	LV1	-0.156906738877296	-0.339208528399467	-0.0404840111732483	-0.119957938790321	FW
46	FW	PD_DR	PD	DR	LV1	-0.218843683600426	-0.378254413604736	-0.138175517320633	-0.168238803744316	FW
47	FW	PD_VTApauli	PD	VTA	LV1	0.00471432833001018	-0.114578768610954	0.151926055550575	0.00509013049304485	non-sig
48	FW	PD_Ch4	PD	NbM	LV1	0.0649105533957481	-0.0418487675487995	0.208051510155201	0.0429689362645149	non-sig
